# Supplementary material for: Connecting two worlds: positive correlation between physicochemical approach with blood gases and pH in pediatric ICU setting
Source: BMC Res Notes. 2019 Nov 9;12:742. doi: 10.1186/s13104-019-4770-6 (PMC6842531; doi:10.1186/s13104-019-4770-6)
Supplement: Supplementary file 1 — Additional file 1: Table S1. Raw data of the measured pH from blood gas analysis and physicochemical parameters in the whole cohort (n = 1338 samples). [file 13104_2019_4770_MOESM1_ESM.xlsx]

## Sheet: whole_cohort
Table S1. Raw data of the measured pH from blood gas analysis and physicochemical parameters in the whole cohort (n = 1338 samples)
pH	SID (Na+K-Cl)	SIDa	SIDe	SIG	Na-Cl gap	SBE	Lactate	HCO3	Cl
6.96	37.6	42.45	28.6596	3.09038	33	-12.0036	10.7	12.7	97
6.96	43.58	47.71	23.6036	16.3064	39	-15.997	7.8	14.3	107
6.96	47.18	50.99	23.6207	17.6693	42	-16.3685	9.7	13.1	105
6.979	50.26	53.35	31.5936	7.95636	45	-11.5562	13.8	15.6	98
6.999	46.96	50.43	26.0942	7.33577	41	-15.4599	17	11.5	106
7.03	32.61	35.56	32.987	1.77298	28	-5.65309	0.8	26.4	112
7.045	32.58	34.84	29.717	0.922988	28	-7.58251	4.2	14.9	106
7.06	33.41	36.3	15.279	8.22095	29	-20.2849	12.8	7.4	115
7.07	38.33	40.9	21.2889	19.0111	35	-18.2897	0.6	8.6	127
7.07	41.13	43.85	23.6442	11.8058	36	-15.5965	8.4	12.8	107
7.072	45.26	47.78	34.3276	-2.24759	41	-3.77446	15.7	18.7	110
7.08	24.39	27.12	20.1288	5.89122	22	-15.273	1.1	10	127
7.09	39.35	42.02	41.8034	-0.283428	35	4.92462	0.5	26.9	110
7.11	19.49	22.58	13.8523	7.32768	15	-21.6394	1.4	5	120
7.12	30.96	34.33	33.5825	0.34749	25	-3.57772	0.4	16.1	107
7.13	42.53	46.43	28.7196	14.1104	38	-12.8199	3.6	10.9	102
7.14	37.29	40.27	18.4677	11.3023	33	-15.8397	10.5	14.5	115
7.14	38.8	41.62	41.8197	-0.399677	35	6.35621	0.2	30.8	100
7.15	39.83	42.41	42.7569	-0.846905	37	4.63653	0.5	24.1	98
7.16	34.26	37.17	25.3775	9.1925	29	-9.43485	2.6	18.1	114
7.16	44.58	47.77	29.3838	14.2862	40	-10.3635	4.1	16.9	100
7.16	39.54	42.27	39.211	2.35896	36	-0.797939	0.7	16.9	105
7.16	36.4	39.38	37.8997	1.18031	32	2.1739	0.3	22.6	104
7.17	44.34	47.7	31.9218	14.5782	40	-5.86093	1.2	16.5	102
7.17	31.81	34.63	30.1004	3.92956	28	-4.83936	0.6	20.3	109
7.18	29.92	32.75	18.8651	12.9849	26	-15.6603	0.9	11.4	111
7.18	43.27	45.8	26.3665	18.2335	39	-12.5027	1.2	13.9	101
7.181	40.57	44.28	30.4546	11.1254	37	-8.77414	2.7	18.7	97
7.2	39.97	44.27	28.2367	14.3333	36	-8.41959	1.7	17.4	99
7.2	39.47	42.81	34.3657	7.24428	35	-5.81923	1.2	19	100
7.2	38.26	40.73	25.1501	14.8799	35	-13.0631	0.7	13.7	129
7.2	42.16	44.95	31.0799	12.3701	38	-6.56219	1.5	19.1	120
7.2	31.4	34.06	32.0684	0.191606	27	-5.44775	1.8	14.3	110
7.202	36.4	39.2	22.7477	15.6523	33	-11.8282	0.8	15.7	111
7.21	38.4	41.27	27.2205	12.9495	35	-7.81752	1.1	21.6	103
7.21	38.17	41.28	33.5622	6.51781	34	-3.35976	1.2	18.4	97
7.21	41.4	44.58	33.0042	9.97584	37	-3.35976	1.6	20	99
7.21	31.69	34.54	19.973	13.167	28	-14.1327	1.4	11.1	110
7.21	32.89	36.15	36.3779	-1.22792	29	-3.35976	1	14	116
7.21	32.64	35.45	25.0827	9.16733	29	-9.30344	1.2	12.1	98
7.212	34.69	37.23	24.891	11.339	31	-8.99728	1	13.6	111
7.22	30.08	33.03	19.4205	12.4095	26	-14.0878	1.2	13.8	110
7.22	36.81	39.58	28.6101	9.66985	34	-5.35804	1.3	20.6	104
7.22	21.66	23.71	16.9008	1.0092	18	-13.7163	5.8	10.6	121
7.225	39	41.72	29.5316	4.78842	35	-5.66066	7.4	17.7	111
7.23	30.93	34.14	17.1597	14.0803	28	-15.2503	2.9	14.6	115
7.23	41.62	44.43	27.4136	13.4164	37	-9.02799	3.6	16.2	103
7.23	41.8	44.6	44.0289	-0.328943	38	8.80305	0.9	31.6	102
7.234	48.08	52.13	31.7047	-0.174674	44	-6.00106	20.6	14.5	106
7.236	41.4	44.61	32.4407	11.4693	38	-4.67333	0.7	18.7	101
7.24	39.74	42.95	28.8267	12.8233	36	-9.076	1.3	17.9	103
7.24	37.37	39.96	25.0958	14.1642	34	-12.5122	0.7	14.1	126
7.24	37.25	40.12	27.6369	11.7831	34	-10.0976	0.7	16	117
7.24	41.26	43.91	42.5356	-0.525649	37	6.15468	1.9	25.3	113
7.24	45.34	48.44	30.9216	14.5184	42	-7.31147	3	18.6	98
7.24	40.85	43.33	40.8116	1.81837	37	7.36199	0.7	26.2	98
7.24	44.79	47.29	44.5244	1.16557	41	8.19782	1.6	29.5	102
7.24	31.98	35.18	32.8986	0.381351	28	-4.98972	1.9	14.4	109
7.243	38.09	41.06	29.9028	9.45723	35	-5.8771	1.7	16.5	94
7.243	38.4	41.06	24.095	8.46502	34	-14.6069	8.5	11.3	107
7.249	42.66	45.89	29.7088	6.08125	39	-9.88075	10.1	10.6	93
7.25	38.64	42.24	33.4964	7.54357	35	-5.22347	1.2	17.9	95
7.25	29.77	32.51	19.0256	11.9844	26	-14.139	1.5	12.2	111
7.25	39.62	42.74	42.4249	-0.884854	36	6.47815	1.2	22.5	108
7.25	34.69	37.44	24.4441	10.8959	31	-11.26	2.1	13.9	100
7.25	45.22	48.17	27.3301	15.7399	42	-7.63809	5.1	19.8	108
7.25	28.1	31.21	28.1998	1.81019	24	-5.96643	1.2	14.2	116
7.255	36.63	39.54	28.8277	9.31229	33	-8.68367	1.4	12.8	100
7.26	36.36	39.58	26.3809	11.1991	33	-10.0079	2	14.8	109
7.26	42.69	44.78	29.5741	13.3059	38	-8.52194	1.9	16.3	100
7.26	45.3	49.07	25.9967	6.87327	41	-15.5801	16.2	8.5	103
7.26	38.4	41.41	27.1245	13.3855	35	-8.3362	0.9	15.3	100
7.26	35.03	37.87	29.4575	6.31249	31	-6.66454	2.1	17.8	106
7.26	40.16	43.72	39.7021	2.71787	36	1.69376	1.3	22.6	105
7.26	29.85	32.4	30.3831	1.11693	26	-4.99288	0.9	15	113
7.26	32.05	36.07	24.9808	10.2892	29	-10.0079	0.8	12.1	127
7.26	26.46	29.51	23.4411	5.76886	24	-10.8437	0.3	14.5	123
7.26	31.36	34.18	27.1993	5.58074	28	-5.82871	1.4	20.3	105
7.265	40.55	43.24	32.1905	7.64953	36	-6.22419	3.4	18	110
7.27	40.67	44.72	32.0376	11.6824	38	-7.36264	1	14.8	104
7.27	35.47	38.56	26.538	9.92197	31	-10.3345	2.1	12.5	102
7.27	37.28	41.05	38.0193	1.23066	32	0.252699	1.8	15.5	111
7.27	33.32	36.44	27.9311	7.80885	30	-7.82699	0.7	14.4	124
7.27	33.8	36.64	28.8854	5.85462	30	-7.36264	1.9	15.8	109
7.272	43.67	46.76	32.0946	13.6654	39	-7.52084	1	19.3	96
7.275	38.11	41.2	31.8162	8.28383	34	-4.97203	1.1	15.2	98
7.277	39.58	43.08	30.7338	10.4462	36	-5.03735	1.9	15.5	97
7.277	38.82	41.88	24.0199	17.0601	35	-10.6096	0.8	14.8	107
7.278	32.2	35.01	30.0797	4.03028	29	-8.27403	0.9	17.6	104
7.28	39.69	42.12	28.8248	10.6952	35	-9.08231	2.6	12.5	99
7.28	30.48	33.21	19.897	12.213	27	-12.5185	1.1	13.2	109
7.28	38.54	41.33	26.6733	13.8567	36	-9.08231	0.8	14.4	122
7.28	38.17	40.95	27.1116	13.3384	35	-10.3825	0.5	16.5	120
7.28	38.43	41.05	25.2762	15.2738	35	-12.0542	0.5	13.8	126
7.28	21.19	24.1	21.3046	2.4954	16	-11.6827	0.3	9.6	130
7.28	35.96	39	24.799	13.401	31	-8.15361	0.8	19.5	115
7.28	32.85	35.33	26.0997	7.53027	29	-8.15361	1.7	17.2	113
7.28	36.75	39.48	39.1129	-2.53295	33	4.94106	2.9	24.1	108
7.282	43.27	47.07	25.7308	6.83925	39	-14.3484	14.5	8.4	106
7.284	38.09	40.61	24.4711	15.4389	35	-9.30583	0.7	17.9	105
7.289	38.1	40.94	23.5717	16.5683	34	-10.2585	0.8	14.9	103
7.29	35.76	37.89	26.1148	10.6752	28	-8.38737	1.1	12.3	100
7.29	41.47	45.18	31.8928	11.5872	38	-4.85831	1.7	18.6	100
7.29	38.11	41.1	26.6525	13.4475	34	-6.80858	1	16.2	102
7.29	44.3	47.24	47.0441	-1.40406	39	11.9512	1.6	27.7	98
7.29	49.75	52.5	51.5591	0.240929	46	16.5018	0.7	33.4	101
7.29	39.15	42.18	20.6941	20.3859	36	-16.5599	1.1	11.4	127
7.29	41.87	45.1	31.9766	10.8234	37	-4.48683	2.3	19.3	103
7.29	44.38	47.87	40.4492	6.22078	40	1.73546	1.2	24	103
7.29	50.95	54.08	29.8346	10.2454	48	-5.41553	14	18.4	106
7.29	37.7	40.96	34.3711	5.1889	34	0.342412	1.4	26.2	116
7.29	34.84	37.63	27.2471	9.58293	31	-5.87988	0.8	19.1	111
7.29	36.81	39.99	25.9503	12.2397	32	-10.3376	1.8	16.6	99
7.29	36.41	39.65	24.5337	13.6163	33	-11.2663	1.5	10.5	135
7.29	39.89	42.33	35.3709	5.95911	35	2.19981	1	28.6	104
7.293	39.94	42.84	26.7287	15.4113	36	-7.97457	0.7	16.7	100
7.293	36.67	39.4	30.4516	1.44844	33	-2.86672	7.5	20.3	103
7.295	39.56	42.54	22.9188	18.0212	36	-11.1046	1.6	13.5	95
7.296	35.38	38.59	36.0703	1.41974	31	-0.968003	1.1	20.8	107
7.3	30.19	33.34	18.4552	13.5848	28	-14.0076	1.3	16.4	113
7.3	41.37	43.76	29.4885	11.7715	37	-6.67085	2.5	18.6	98
7.3	21.57	24.04	20.374	-0.133994	18	-12.1502	3.8	10	115
7.3	42.76	45.75	44.8016	-0.951579	39	9.76714	1.9	26	95
7.3	37.08	39.8	29.3977	10.0023	34	-7.59955	0.4	13.7	129
7.3	36.45	40.09	30.1733	5.51672	33	-7.59955	4.4	8	99
7.3	36.92	39.88	31.3731	7.80691	33	-4.81345	0.7	15.3	118
7.3	40.62	43.55	37.9227	5.12732	37	2.43041	0.5	30	109
7.3	34.9	37.55	31.7055	4.14453	32	-1.19152	1.7	21.4	109
7.3	35.01	37.7	27.7512	8.94875	31	-5.2778	1	20.9	106
7.3	33.02	35.59	27.6868	7.00322	29	-4.81345	0.9	19.7	107
7.3	34.23	36.75	29.1209	6.62914	31	-3.97762	1	21.4	112
7.3	38.89	41.35	24.1292	15.8208	35	-12.6145	1.4	14.5	104
7.3	45.84	49.17	37.7312	10.6388	42	0.665878	0.8	18.6	87
7.3	37.85	40.82	25.6764	12.8436	34	-9.82843	2.3	16.3	130
7.3	38.93	41.61	41.2977	-0.187718	36	6.14521	0.5	29.9	109
7.302	37.15	39.72	22.9845	9.53551	34	-10.6367	7.2	14.2	104
7.302	34.34	36.56	22.9534	12.3066	30	-11.0082	1.3	11.4	103
7.303	38.71	41.55	31.972	3.67798	35	-6.81527	5.9	19.1	107
7.303	43.93	47.28	31.0197	15.6603	40	-2.17177	0.6	22.2	93
7.305	49.57	52.5	28.7726	9.02742	46	-10.5025	14.7	13.5	98
7.305	41.11	44.64	31.3086	11.7314	38	-4.55885	1.6	21.5	113
7.307	34.24	36.87	29.8428	5.82718	30	-5.27426	1.2	18.4	102
7.31	32.38	35.45	16.7177	16.0323	29	-14.2413	2.7	11.9	117
7.31	35.86	38.96	26.577	9.58295	32	-8.4834	2.8	17.7	106
7.31	42.98	45.48	41.9948	2.78519	40	7.39737	0.7	30.9	103
7.31	36.6	39.8	30.0115	8.08851	33	-5.04721	1.7	12.4	98
7.31	34.29	37.14	39.652	-4.71201	30	4.14692	2.2	19.3	104
7.31	53.82	56.74	54.7235	-1.28351	49	19.5633	3.3	33.2	84
7.31	46.51	49.61	40.8728	8.03723	43	4.61127	0.7	24.3	106
7.31	36.06	39.18	24.5003	14.0797	33	-11.2695	0.6	11	126
7.31	41.18	44.07	25.717	17.553	38	-10.3408	0.8	15.1	120
7.31	36.57	39.71	31.4374	7.27261	33	-5.6973	1	13	111
7.31	31.17	33.97	25.6658	7.40417	27	-9.4121	0.9	15.4	114
7.31	28.16	31.23	25.5076	4.22236	24	-8.94775	1.5	11.7	109
7.31	33.19	35.94	30.2436	5.09636	29	-6.16165	0.6	13.4	105
7.31	35.92	38.81	23.2172	14.4928	32	-11.7338	1.1	13.6	105
7.31	42.5	45.74	37.2071	7.63293	39	0.896474	0.9	22.6	103
7.31	47.13	51.79	48.3278	1.96217	44	6.93302	1.5	34	96
7.31	31.14	34.25	27.577	4.27299	28	-7.09035	2.4	14.5	137
7.31	41.28	43.62	43.5874	-1.16735	37	9.81199	1.2	31.5	104
7.312	33.39	35.63	23.4556	8.37445	29	-11.242	3.8	10.5	112
7.314	42.57	46.08	29.7797	14.9003	39	-7.03526	1.4	16.6	90
7.315	43.18	46.22	25.9049	7.11509	41	-11.2935	13.2	11.1	96
7.315	41.29	44.26	37.3015	5.55849	37	-0.799193	1.4	19.7	109
7.319	32.11	35.06	30.7469	2.91306	28	-3.25159	1.4	19.3	111
7.32	34.66	37.44	25.414	9.02602	31	-7.50984	3	14.9	107
7.32	35.84	38.89	36.4909	1.19906	31	-0.17311	1.2	14.2	111
7.32	33.8	36.26	32.3032	2.65678	30	-1.7519	1.3	26	112
7.32	32.26	35.25	25.0316	6.21842	29	-7.04549	4	13.5	109
7.32	39.76	42.44	27.2767	14.3633	37	-10.3888	0.8	16.4	121
7.32	35.71	38.24	25.0509	12.5891	32	-11.7819	0.6	13.5	129
7.32	44.34	47.01	37.6837	8.62629	40	2.05577	0.7	25.1	105
7.32	34.44	37.56	36.7416	-1.98161	31	-0.8232	2.8	19.7	111
7.32	34.55	37.59	35.5067	-0.21665	31	-1.28755	2.3	18	111
7.32	33.74	36.64	33.5571	1.78292	30	1.59142	1.3	20	113
7.32	43.25	46.23	40.2401	4.08995	39	6.42066	1.9	28	106
7.321	39.78	42.42	30.7374	4.48263	36	-7.86755	7.2	14.2	103
7.321	40.88	43.5	31.1362	11.0638	36	-2.66683	1.3	19.3	99
7.322	35.31	38.15	28.9581	8.19195	32	-6.64646	1	16.9	102
7.323	44.84	47.25	47.4919	-1.04187	42	13.613	0.8	29.7	101
7.326	44.83	47.19	38.1729	7.71711	41	0.559616	1.3	19.7	93
7.329	35.29	38.19	31.9714	4.81864	29	-6.64293	1.4	15.7	106
7.329	39.62	42.51	24.0213	18.0887	37	-8.5932	0.4	17	103
7.33	34.93	38.18	28.1513	7.32869	30	-8.9509	2.7	17	111
7.33	43.07	46.33	30.9174	13.5126	39	-4.40027	1.9	18.1	97
7.33	34.81	38.01	29.169	8.04104	31	-5.51471	0.8	18.2	115
7.33	28.97	31.97	26.2404	3.72965	25	-8.48655	2	17.4	125
7.33	44.66	48.03	30.1515	11.0785	39	-7.00063	6.8	14.4	108
7.33	35.61	38.55	28.9095	8.44052	31	-4.49314	1.2	19.8	111
7.33	28.72	31.45	31.6017	-0.851654	25	-4.02879	0.7	15.7	115
7.33	40.77	43.79	27.7781	14.0119	35	-9.41525	2	17.3	104
7.33	38.37	41.25	40.757	-1.10701	34	6.27978	1.6	20.7	110
7.33	30.07	33	29.2652	2.73476	25	-4.02879	1	16.5	106
7.33	42.8	45.81	27.7688	13.2412	40	-5.51471	4.8	22	110
7.33	45.82	48.71	40.2441	7.86594	43	3.30794	0.6	26.7	109
7.33	37.29	39.96	33.6915	5.06855	34	-1.05695	1.2	23.5	91
7.33	36.68	39.72	34.3893	4.1307	33	-0.128253	1.2	19	106
7.33	39.46	42.46	41.8312	-0.171159	35	8.23005	0.8	30	108
7.332	37.14	40.04	33.1954	5.64463	33	-3.35116	1.2	18.2	108
7.332	38.56	41.44	40.0726	0.267361	35	2.0353	1.1	21.4	95
7.333	33.15	36.3	30.638	4.66196	30	-6.30923	1	14.8	102
7.337	36.93	39.98	33.6908	4.58922	32	-1.23916	1.7	24.5	105
7.338	49.31	52.41	31.1884	9.12164	46	-8.93359	12.1	15.3	92
7.338	43.47	45.96	31.3804	8.77958	38	-7.72628	5.8	15.1	97
7.338	46.13	49.19	36.7307	9.35931	41	-3.54713	3.1	17.6	92
7.339	39.8	42.84	29.0993	12.8407	36	-5.01928	0.9	15.6	101
7.339	49.07	52.95	30.5844	4.76562	45	-5.94798	17.6	15.2	107
7.339	37.33	40.53	26.9223	12.0077	33	-6.13372	1.6	16.9	111
7.34	40.1	43.01	31.3177	8.79229	36	-5.93421	2.9	17.4	95
7.34	41.41	44.47	33.6331	9.43687	37	-0.919227	1.4	23.3	104
7.34	32.54	35.56	27.8543	4.60569	30	-3.42672	3.1	16.9	110
7.34	40.04	42.34	25.5867	15.6533	36	-10.8563	1.1	11.9	101
7.34	37.95	40.37	24.8608	14.4092	34	-10.2062	1.1	14.7	102
7.34	33.04	36.43	31.4533	3.47673	29	-3.42672	1.5	17.1	121
7.34	35.74	38.58	37.5327	-0.552742	32	1.58826	1.6	18.4	107
7.34	37.09	39.81	22.9604	16.2496	35	-10.9492	0.6	14.6	119
7.34	29.23	32.85	27.0108	4.43915	26	-6.49143	1.4	14.9	116
7.34	38.88	42.12	29.3616	11.5584	35	-2.96237	1.2	22	112
7.34	43.37	46.74	37.964	5.97596	40	0.102343	2.8	21.7	103
7.34	31.9	35.01	34.0811	-0.171076	28	-2.40515	1.1	18.6	114
7.34	34.38	37.49	31.134	5.05599	31	-4.91264	1.3	16.1	102
7.34	35.15	38.02	29.6797	6.34027	32	-5.93421	2	18.8	107
7.34	34.95	37.86	25.2303	10.0297	30	-9.92762	2.6	15	105
7.34	36.37	39.78	32.3881	6.69192	33	-0.919227	0.7	17.8	117
7.34	34.31	37.2	33.8422	2.75782	30	-0.454877	0.6	20.9	108
7.34	36.47	38.87	24.287	12.883	33	-10.9492	1.7	13.3	103
7.34	41.98	45.66	43.7416	0.918365	36	7.06759	1	21.5	100
7.34	29.71	32.59	29.9984	1.89158	26	-4.91264	0.7	14.4	115
7.34	35.77	39.4	32.2061	6.39392	31	-2.40515	0.8	25.7	113
7.34	45.6	48.05	47.0515	-0.20147	42	13.1041	1.2	35.2	103
7.34	43.09	45.57	42.3183	1.95172	39	9.57508	1.3	33.1	105
7.341	46.32	49.81	29.5541	5.35594	43	-11.3069	14.9	12.5	103
7.342	33.44	36.23	28.6713	6.15866	30	-5.72092	1.4	19.2	109
7.343	37.82	41.41	35.8553	4.55469	32	-2.08522	1	21.8	106
7.343	40.95	44.53	36.924	6.50604	37	-0.599299	1.1	21.3	95
7.344	44.95	48.2	28.0561	8.04386	42	-11.2656	12.1	9.6	104
7.346	38.27	42.03	34.6657	5.96435	34	-0.0936315	1.4	20.5	100
7.346	36.33	39.18	33.8916	4.0884	32	-2.69399	1.2	18.9	106
7.347	46.9	50.62	26.1785	8.14145	43	-12.9888	16.3	8.5	106
7.348	44.12	47.13	32.3768	13.6532	40	-5.82403	1.1	18.7	92
7.349	37.04	40.09	34.1439	4.94615	33	-1.53823	1	20.6	107
7.35	43.19	46.55	47.1607	-1.31073	39	13.5205	0.7	29.9	102
7.35	47.01	50.36	53.3569	-3.39691	43	17.6996	0.4	37.1	96
7.35	45.15	47.18	33.3303	8.0497	39	-5.70361	5.8	14.2	97
7.35	34.53	37.74	32.8869	2.75311	30	-2.36029	2.1	16.2	105
7.35	35.36	38.73	33.2659	3.56412	31	-2.36029	1.9	16.3	114
7.35	46.96	49.92	36.0115	12.9085	43	0.240069	1	25	105
7.35	43	45.71	43.9794	0.330598	39	8.41263	1.4	23.6	94
7.35	45.96	49.16	41.0848	5.97522	42	3.30478	2.1	21.5	95
7.35	43.11	46.36	46.82	-1.66001	39	10.4558	1.2	29.9	99
7.35	36.21	38.92	26.4732	10.5468	32	-7.46814	1.9	12.8	118
7.35	38.35	41.68	41.9354	-2.7554	33	5.34792	2.5	27.5	102
7.35	36.27	39.29	29.1505	8.1395	32	-5.425	2	19	134
7.35	37.65	40.62	38.4877	0.632317	34	4.32635	1.5	23.3	112
7.35	38.57	41.75	32.8259	7.52406	35	-4.40343	1.4	21.5	106
7.35	36.21	39.19	33.7522	4.83784	32	-0.781501	0.6	22	113
7.35	43.96	46.71	43.786	1.42405	40	11.013	1.5	27.4	100
7.35	45.9	48.71	35.0415	10.8685	41	2.28321	2.8	28.6	106
7.351	39.58	43.08	39.0853	2.19468	35	1.18254	1.8	19.5	101
7.352	41.72	44.88	31.7575	6.12254	39	-5.49033	7	16.3	106
7.352	39.4	42.28	22.9786	17.2014	35	-11.8984	2.1	9.1	103
7.352	44.83	47.95	36.3446	10.5054	41	2.7751	1.1	23.4	101
7.353	32.81	35.12	30.2393	3.28066	28	-3.34054	1.6	18.1	115
7.354	32.51	35.46	25.3973	8.9627	29	-8.52749	1.1	18.1	117
7.354	39.9	43.1	31.0316	10.2684	36	-4.44121	1.8	17.5	94
7.356	43.97	47.14	26.6081	19.8319	40	-7.66412	0.7	15.4	99
7.356	36.31	39.39	24.619	13.771	32	-8.22134	1	13.5	104
7.357	38.02	40.68	38.3895	0.690531	35	0.800827	1.6	23.1	105
7.357	36.84	39.83	33.1851	5.74492	34	-3.28545	0.9	21.5	110
7.357	33.16	36.67	25.6932	10.0768	29	-8.20756	0.9	15.3	102
7.357	36.46	38.72	26.4978	11.4222	33	-8.85765	0.8	13.8	103
7.358	40.97	43.99	27.1676	15.2224	37	-8.93675	1.6	16.4	99
7.358	45.58	48.27	38.4541	8.4159	41	0.44312	1.4	19.3	95
7.359	40.8	43.81	32.908	2.10198	37	-2.51495	8.8	23.3	111
7.359	36.86	39.63	24.5506	14.2794	32	-8.64437	0.8	16.4	102
7.36	29.36	32.68	27.0025	4.67748	26	-5.93736	1	13.9	117
7.36	37.88	40.22	25.4829	13.0371	34	-8.53772	1.7	12.4	106
7.36	33.46	36.18	17.1224	16.9576	31	-13.2741	2.1	17.9	105
7.36	39.74	43.44	32.5073	9.53267	36	-2.77978	1.4	21.5	101
7.36	32.06	34.5	21.2683	10.5317	29	-10.5809	2.7	12.8	107
7.36	41.4	44.49	32.8708	10.0192	37	-1.20099	1.6	22.4	104
7.36	32.11	34.9	27.1375	6.86246	28	-6.95893	0.9	16.2	113
7.36	37.97	41.1	29.5387	9.2613	36	-1.20099	2.3	18.2	111
7.36	40.61	43.35	28.4954	10.9546	37	-8.25911	3.9	17.6	101
7.36	34.75	37.36	21.33	8.32996	32	-9.55929	7.7	17.7	115
7.36	56.11	59.31	57.6891	0.120898	52	22.9452	1.5	37.3	90
7.36	40.15	43.4412	35.205	5.63622	36	0.377795	2.6	20.4	110
7.36	36.52	39.25	33.7349	2.41505	33	0.935015	3.1	24	106
7.36	50.11	53.22	50.7284	1.39162	46	13.0081	1.1	31.6	100
7.36	42.87	46.29	42.6822	2.60781	39	6.69296	1	25.6	118
7.36	29.03	32.16	32.8146	-1.35464	25	-3.80135	0.7	16.5	109
7.36	39.6	43.05	40.1538	0.496249	35	4.55695	2.4	22.5	107
7.36	31.83	34.5	32.9131	0.486933	29	-0.0865548	1.1	21.1	106
7.36	31.79	34.45	34.3339	-0.683906	28	1.95659	0.8	20.4	108
7.36	44.95	48.52	42.3805	5.63952	42	6.69296	0.5	21.6	111
7.36	34.95	37.98	29.1499	7.5301	32	-4.35857	1.3	15.2	98
7.36	40.4	43.76	34.6227	8.43728	37	0.935015	0.7	23.5	88
7.36	31.87	35.85	26.8249	8.22507	28	-6.40171	0.8	11.4	105
7.36	34.58	36.96	33.2102	2.84981	32	1.49224	0.9	24.7	104
7.36	34.03	37.34	32.3461	2.89389	31	-4.35857	2.1	14.2	110
7.36	34.25	36.98	35.3767	-0.596738	31	2.51381	2.2	22.1	109
7.36	40.94	43.95	45.2181	-2.5681	38	10.4078	1.3	25	122
7.36	46.36	49.57	30.2368	14.6332	42	-5.38014	4.7	14.4	104
7.36	36.97	40.82	29.5686	7.75141	33	-5.93736	3.5	14.2	111
7.361	34.93	37.83	33.9464	2.28356	31	0.391568	1.6	23.7	112
7.361	34.25	37.1	25.111	10.889	29	-9.17404	1.1	14.2	99
7.361	38.56	41.55	32.3503	7.99969	35	-4.25193	1.2	17.2	102
7.362	36.99	40.2	25.8765	12.1235	33	-8.32444	2.2	14.4	100
7.362	47.19	50.37	40.0241	9.14593	42	0.0338604	1.2	16.6	90
7.362	38.05	41.06	27.779	11.381	33	-5.81695	1.9	16.5	101
7.365	36.28	39.1075	28.5193	8.18814	32	-4.47545	2.4	17.5	111
7.366	36.26	39.4	33.2802	4.89884	32	-1.76845	1.221	23.2	102
7.366	45.06	48.24	30.6388	12.4012	40	-8.64083	5.2	13.4	93
7.367	36.75	40.3	36.7881	2.11192	33	1.96012	1.4	26.4	109
7.367	38.79	41.6	34.2159	6.38409	34	-1.75468	1	20.5	105
7.367	41.1	43.96	28.3928	13.9672	36	-7.41975	1.6	15.1	95
7.367	41.17	45.08	28.2368	14.0432	37	-10.0201	2.8	14.1	93
7.368	38.15	40.92	31.6618	8.05825	36	-3.50543	1.2	18.4	103
7.369	37.96	40.87	30.4881	5.38186	35	-3.77027	5	19.8	106
7.37	47.3	50.42	41.9753	6.54475	43	1.62996	1.9	23.5	97
7.37	41.99	44.69	31.4841	9.00591	38	-6.44973	4.2	16.4	94
7.37	41.22	44.56	32.5843	10.6757	37	-2.17771	1.3	20.1	100
7.37	39.16	41.79	26.7012	10.6888	35	-4.31372	4.4	15.9	116
7.37	52.63	55.98	55.518	-1.23796	48	22.0614	1.7	35.7	87
7.37	47.58	50.78	52.5149	-3.3349	43	18.2537	1.6	32.1	96
7.37	36.91	40.06	33.5135	5.74651	32	-3.19928	0.8	14.8	110
7.37	33.31	36.16	33.5798	1.18023	30	0.515521	1.4	20.6	115
7.37	42.78	46.05	42.3514	0.198595	40	4.88041	3.5	20.2	108
7.37	34.23	37.3	28.3639	7.23609	30	-7.00695	1.7	18	105
7.37	42.97	46.13	38.2618	5.36817	38	1.07274	2.5	24.2	98
7.37	37.73	40.54	38.4537	1.78626	33	4.32319	0.3	25.2	106
7.37	40.87	43.81	42.4882	-0.278219	37	9.70965	1.6	31.2	99
7.37	30.92	34.35	31.3731	0.576871	27	-2.64206	2.4	18	98
7.37	42.12	44.84	27.9239	15.5161	39	-7.4713	1.4	14.7	88
7.37	32.82	36.11	28.3734	6.23662	29	-4.77807	1.5	10.5	131
7.37	33.24	36.57	34.4028	-0.532794	30	-1.06327	2.7	17.3	120
7.37	41.37	44.93	24.785	13.845	37	-7.4713	6.3	12.4	107
7.37	36.87	39.76	41.6047	-2.64469	33	8.03799	0.8	24	106
7.37	37.5	40.17	42.346	-3.17601	34	10.174	1	28	106
7.37	39.67	43	42.2885	0.11146	35	5.34476	0.6	26.9	105
7.371	40.38	43.22	38.239	3.18095	36	1.92234	1.8	25.5	97
7.371	46.6	50.27	31.9918	17.2782	41	-6.90031	1	13.8	94
7.371	39.19	42	25.7099	14.6901	36	-10.1508	1.6	11.8	100
7.371	37.3	39.94	24.3329	14.5071	33	-9.12919	1.1	13.5	101
7.372	37.5	40.09	27.3185	11.8715	33	-7.44375	0.9	16	100
7.373	37.05	40.39	24.0679	15.5221	33	-9.00877	0.8	15.1	100
7.375	39.32	42.53	37.371	3.25905	36	1.04873	1.9	26.5	109
7.375	37.16	40.48	33.0968	6.38317	33	0.120034	1	21.7	99
7.375	43.95	46.36	35.9224	6.43759	39	-2.66607	4	17.2	98
7.378	39.36	42.13	27.424	13.106	37	-8.6613	1.6	15.4	98
7.379	37.79	40.21	34.8637	4.34633	34	0.639475	1	25.9	107
7.38	40.92	44.03	37.2616	5.56843	37	1.48908	1.2	21.9	110
7.38	42.09	45.54	43.854	0.98604	39	10.5903	0.7	31.7	102
7.38	32.14	35.57	22.3238	12.3462	29	-9.19097	0.9	13	113
7.38	30.43	33.82	27.4701	5.64988	28	-4.26886	0.7	13.8	116
7.38	41.74	45	44.6025	-0.602535	37	11.7048	1	26.6	102
7.38	49.47	52.67	53.318	-1.74803	46	18.8558	1.1	32.3	95
7.38	56.08	59.01	55.333	2.27704	52	20.9918	1.4	35.8	88
7.38	51.71	54.84	54.1395	-0.79949	47	20.4346	1.5	35.5	89
7.38	33.9	36.97	35.9796	-0.909561	30	0.653248	1.9	20.2	114
7.38	39.51	42.41	36.6284	4.38161	36	2.88213	1.4	26.5	104
7.38	35.52	38.59	27.4669	9.92308	32	-6.96209	1.2	16.8	114
7.38	38.57	41.6	34.2236	6.17635	34	-0.368322	1.2	18.8	108
7.38	44.25	47.16	35.1256	11.0344	41	-2.5972	1	20.3	110
7.38	39.84	43.1	32.5973	7.70269	36	-3.71164	2.8	15.3	101
7.38	40.76	44.03	38.901	3.92899	37	4.55379	1.2	21.3	107
7.38	49.41	52.76	52.7312	-0.871163	46	16.0697	0.9	31.7	88
7.38	40.73	43.69	40.3529	2.2371	37	6.6898	1.1	30.9	101
7.38	26.75	29.22	26.9942	0.825815	23	-4.82608	1.4	14.5	110
7.38	33.59	36.39	28.5423	6.64769	28	-3.71164	1.2	20.3	102
7.38	36.37	39.03	27.2191	5.91094	33	-4.26886	5.9	15.8	118
7.38	39.71	42.74	33.0908	8.14923	36	-2.5972	1.5	21.5	108
7.38	47.86	51.3	31.459	18.041	44	-2.5972	1.8	18.7	80
7.38	43.31	47.01	32.4998	13.4102	39	-4.82608	1.1	17.9	100
7.38	33.97	37.72	26.9746	10.0454	30	-5.3833	0.7	15.7	105
7.38	32.53	35.7	33.8235	0.976489	28	0.653248	0.9	17.3	109
7.38	41.33	44.54	32.0559	10.2841	37	-3.71164	2.2	20.1	112
7.38	37.25	40.32	39.4983	0.22172	33	4.55379	0.6	23.1	108
7.381	33.64	36.59	23.8739	11.7161	30	-8.80572	1	15.9	116
7.382	40.67	43.21	29.2878	12.5222	36	-8.3276	1.4	12.4	105
7.382	36.05	39.64	27.6135	11.3265	31	-6.93455	0.7	17.3	99
7.383	31.23	34.16	28.5341	4.72594	28	-7.10651	0.9	17.8	110
7.383	32.71	35.06	32.6229	1.03713	28	-0.791355	1.4	25.3	104
7.383	46.4	50.11	32.6381	16.2719	41	-7.66373	1.2	14	96
7.384	38.82	41.41	25.6687	14.0413	35	-8.67153	1.7	13.4	97
7.385	37.26	39.72	30.7452	7.5748	33	-2.62121	1.4	17.5	102
7.386	42.42	45.36	43.3845	-0.224454	39	5.75086	2.2	28.2	109
7.386	39.53	42.49	36.1165	5.37348	35	-0.935777	1	23.2	108
7.386	41.26	44.63	29.0909	14.5391	35	-8.55112	1	8.1	96
7.387	41.21	44.2782	33.7924	8.08587	36	-1.01487	2.4	23.4	101
7.388	38.08	41.37	34.1631	5.30688	34	-0.815361	1.9	19.3	114
7.388	47.14	50.66	31.108	18.552	41	-8.05922	1	13.4	98
7.389	40.23	43.21	35.895	6.51504	36	-1.17307	0.8	19.1	93
7.389	35.38	38.5489	29.9732	6.47575	31	-3.30908	2.1	16.5	111
7.39	43.31	46.93	28.2231	17.8069	40	-3.75966	0.9	23.4	114
7.39	36.56	39.51	32.473	5.73701	33	-0.694946	1.3	16.8	104
7.39	42.92	46.33	30.9301	9.59988	39	-4.50262	5.8	16.9	101
7.39	38.46	41.61	27.362	13.048	34	-7.6602	1.2	14.1	97
7.39	32.14	35.61	26.0687	3.44128	29	-7.6602	6.1	9.7	107
7.39	45.73	48.84	51.5977	-3.55773	41	18.8078	0.8	30.5	96
7.39	38.8	42.1439	37.4099	-0.76599	34	1.34819	5.5	18.4	113
7.39	42.24	45.5966	42.8301	1.66653	38	5.3416	1.1	26.6	97
7.39	32.34	35.51	32.4992	1.01083	28	-1.43791	2	15.6	113
7.39	36.18	39.85	26.6552	11.5948	31	-7.6602	1.6	14.3	120
7.39	42.11	44.59	40.229	2.96102	38	6.45604	1.4	26.4	106
7.39	37.25	40.07	37.3379	1.83215	34	1.90541	0.9	23.7	103
7.39	43.08	46.21	44.4546	1.25541	39	9.79936	0.5	32.1	106
7.39	30.56	33.1	28.4433	2.65673	26	-3.10957	2	16.7	107
7.39	29.9	32.62	31.0684	0.8516	26	-1.43791	0.7	15.6	113
7.39	40.36	44.03	39.3423	2.48774	36	4.22716	2.2	23	107
7.39	41.53	44.79	43.0372	0.152751	37	9.24214	1.6	24.5	109
7.39	40.16	42.65	29.8576	8.09242	34	-4.78123	4.7	19.4	104
7.39	35.14	38.23	34.6863	1.24366	31	1.90541	2.3	19.5	112
7.39	46.34	49.48	43.8669	4.01309	43	9.24214	1.6	26.1	99
7.39	55.93	59.29	59.6931	-1.30306	52	23.2655	0.9	34.6	91
7.39	42.43	45.48	34.6301	7.34988	39	-2.55235	3.5	19.1	103
7.39	35.08	38.18	30.8214	6.25861	30	-0.880686	1.1	21.4	120
7.39	41.48	44.28	38.5192	4.96078	38	4.78438	0.8	25	108
7.39	36.58	39.7	40.2474	-0.947355	32	5.3416	0.4	22.6	108
7.39	35.51	38.48	31.0998	6.18017	32	-3.10957	1.2	16.2	97
7.39	40.9	44.95	30.0178	13.7322	37	-4.78123	1.2	20.1	92
7.39	47.86	51.27	44.1534	5.51661	45	12.0282	1.6	33.6	94
7.39	32.56	35.57	33.9227	0.847309	29	1.90541	0.8	20.2	115
7.391	38.32	41.82	31.6324	8.98761	35	-0.495434	1.2	21	110
7.391	36.57	39.76	34.6178	3.7422	33	-1.33126	1.4	21	114
7.392	50.52	53.69	32.0598	12.7302	47	-8.37561	8.9	14.7	94
7.394	37.03	39.68	30.9252	7.45481	33	-2.49726	1.3	21.9	105
7.394	46.39	49.3	35.7966	12.5034	42	-3.89031	1	23.2	92
7.394	47.76	51.43	38.4056	11.9244	43	-3.05448	1.1	22.1	89
7.395	38.65	41.71	34.6639	5.84608	36	1.04558	1.2	22.5	108
7.395	44.93	47.73	35.226	11.304	41	-2.85496	1.2	20.9	94
7.395	42.22	45.48	28.8653	15.8147	39	-4.15514	0.8	15.7	101
7.395	41.25	44.25	34.2316	8.11838	37	-0.904693	1.9	23.5	108
7.395	31.36	34.16	27.1477	5.2123	28	-7.6842	1.8	17.8	108
7.396	38.21	41.09	29.1894	10.6006	34	-6.92747	1.3	20.8	109
7.396	41.08	44.15	30.6122	11.3378	36	-6.18451	2.2	16.3	99
7.397	41.36	44.17	27.8333	15.2367	37	-8.49249	1.1	14.1	98
7.397	43.97	47.23	31.7278	14.1022	40	-6.44935	1.4	16.1	94
7.399	35.39	37.85	32.8275	3.92252	32	-1.31395	1.1	22	102
7.399	34.65	38.2	33.211	3.98899	31	-1.31395	1	21.8	112
7.4	35.08	38.46	35.1456	1.91444	30	-1.39305	1.4	16.8	100
7.4	36.59	39.56	35.4424	2.91763	33	-1.39305	1.2	20.1	95
7.4	32.08	34.66	33.699	0.360994	28	0.37148	0.6	18.2	107
7.4	48.72	52.01	57.6192	-6.10925	45	22.1959	0.5	37.8	93
7.4	39.32	42.35	31.6812	9.96882	36	-3.34332	0.7	22.1	95
7.4	33.49	36.48	29.9034	4.37664	30	-0.83583	2.2	19.1	120
7.4	36.93	40.38	22.4055	7.77454	33	-7.89395	10.2	15.9	105
7.4	48.84	52.07	49.5984	0.971581	44	16.9952	1.5	26.9	96
7.4	42.33	45.3941	44.9279	-0.93375	38	8.3583	1.4	23.9	95
7.4	34.4	37.57	34.5827	2.08727	30	1.48592	0.9	19.4	106
7.4	35.83	39.01	33.0289	4.48107	31	0.37148	1.5	17.1	113
7.4	41.53	44.17	32.692	9.97801	36	-0.83583	1.5	24	110
7.4	32.52	35.49	29.9209	3.76915	28	-5.94368	1.8	15.9	107
7.4	45.5	48.84	42.0799	5.56014	42	7.80108	1.2	25.4	118
7.4	43.33	46.12	44.3094	0.41064	39	9.00839	1.4	29.9	93
7.4	31.11	33.92	33.0386	-0.218642	27	-0.83583	1.1	17.4	110
7.4	40.34	43.12	42.0671	0.0529461	37	4.92211	1	25.6	103
7.4	36.73	39.56	37.1077	1.65228	33	2.04314	0.8	20.2	111
7.4	33.24	36.45	34.9806	0.269448	29	2.04314	1.2	24.3	110
7.4	34.23	37.35	32.1887	3.76133	31	-0.83583	1.4	17.6	114
7.4	39.16	42.43	36.5161	3.41388	34	0.9287	2.5	18.4	100
7.4	48.24	51.37	46.653	3.81699	45	11.8874	0.9	29.3	98
7.4	26.04	28.76	30.7124	-2.85244	22	-2.50749	0.9	18.4	110
7.4	38.55	41.3	35.043	4.75703	34	2.69323	1.5	22.4	104
7.4	35.64	39	35.0596	2.24042	31	0.37148	1.7	20.9	111
7.4	33.58	36.68	34.6307	1.34934	29	-0.18574	0.7	17.2	107
7.4	34.56	37.53	30.8365	6.29354	31	-3.7148	0.4	20.5	103
7.4	32.77	35.83	35.1398	-0.809832	29	2.04314	1.5	20.3	108
7.4	32.7	36.04	34.0606	0.179374	28	-0.83583	1.8	18.8	109
7.4	44.27	48.17	40.7678	6.50223	41	6.12942	0.9	25	109
7.4	35.37	38.54	27.8853	8.35467	31	-5.38646	2.3	19.1	96
7.4	41.51	44.67	31.6902	12.3798	37	-1.95027	0.6	17.4	94
7.4	39.96	44.55	30.8234	13.0266	36	-1.95027	0.7	21.4	98
7.4	36.31	39.24	29.1945	7.54553	32	-1.95027	2.5	16.9	118
7.4	34.24	36.97	28.4887	7.58132	31	-6.59377	0.9	17.3	107
7.4	33.79	37.19	39.0147	-3.1247	30	1.48592	1.3	19.2	119
7.4	38.81	42.93	39.2557	2.17431	34	2.04314	1.5	16.6	110
7.4	39.06	42.89	37.1326	4.65741	34	-0.18574	1.1	23.5	103
7.4	43.05	45.99	37.103	7.98695	39	2.69323	0.9	20.4	108
7.4	37.56	40.61	39.3425	0.46749	34	4.92211	0.8	18.6	103
7.4	38.85	42.51	45.2548	-3.54479	34	12.4446	0.8	25.5	107
7.4	33.64	36.57	35.53	0.24004	30	2.04314	0.8	20.5	111
7.401	37.58	40.72	34.2108	4.70921	33	-2.67946	1.8	20.1	108
7.401	44.5	47.5	41.4867	4.11326	40	5.30736	1.9	26.3	96
7.401	36.81	39.56	32.3434	5.31656	34	-2.21511	1.9	20.6	108
7.402	37.15	39.68	27.9395	8.64048	33	-4.52308	3.1	17.6	110
7.403	39.76	42.49	34.2106	7.27936	35	-2.3733	1	23.1	102
7.404	36.3	39.66	35.2658	3.49417	32	-0.0377795	0.9	24.9	117
7.404	44.25	47.48	33.0498	7.73021	40	-4.77415	6.7	18.5	100
7.404	37.51	40.54	37.3203	2.51973	34	0.70518	0.7	20.6	110
7.404	35.48	38.18	32.8238	4.15615	31	-0.595	1.2	22	101
7.404	31.93	34.41	27.7353	5.77471	28	-6.72442	0.9	18.7	113
7.405	38.97	42.52	34.2456	7.37444	35	-0.302617	0.9	23.8	106
7.405	41.62	44.6	29.8978	13.1022	37	-4.01742	1.6	17.5	94
7.406	39.76	43.07	31.7747	9.59529	35	-3.72503	1.7	16.8	102
7.407	36.79	40.01	27.8535	9.55652	33	-6.12588	2.6	16.4	103
7.407	42.87	45.93	40.0205	3.68954	37	6.59731	2.22	27.9	98
7.407	42.22	45.36	29.6411	13.5189	38	-8.16902	2.2	13.5	92
7.407	36.36	39.28	30.5598	5.72024	33	-5.47579	3	19.8	111
7.408	44.07	47.09	35.7501	8.33991	39	-3.14027	3	18.7	104
7.408	36.38	39.57	23.7618	15.4082	33	-7.13368	0.4	17.3	100
7.408	41.94	44.94	36.6571	7.38294	39	0.760271	0.9	24.1	105
7.409	36.86	40.22	34.51	4.71002	34	2.4457	1	23.2	114
7.409	38.99	41.83	32.2392	7.99076	35	-2.56928	1.6	19.5	104
7.409	40.51	43.16	40.2004	0.95965	36	1.88848	2	25.2	101
7.409	39.34	42.82	23.7227	5.09729	36	-10.7418	14	10.4	104
7.41	34.71	38.04	34.6959	2.14411	30	-1.34819	1.2	15.5	99
7.41	30.15	32.86	32.6916	-0.631574	26	-0.698104	0.8	17.9	109
7.41	39.69	42.6	25.9286	13.5714	36	-8.40631	3.1	13.4	107
7.41	32.96	36	22.2221	11.1779	29	-9.61362	2.6	17.4	120
7.41	38.32	40.98	34.6355	4.24454	34	0.0448562	2.1	23.6	103
7.41	42.84	45.88	30.2785	13.2015	39	-3.76281	2.4	16.9	100
7.41	35.72	38.46	29.0941	8.46594	32	-4.87725	0.9	19.5	101
7.41	37.91	40.62	35.9387	4.18134	34	1.06643	0.5	21.5	106
7.41	38.26	41.08	27.789	12.191	34	-6.2703	1.1	17.6	97
7.41	37.82	40.92	31.9124	6.00758	34	-3.66994	3	15.1	108
7.41	46.46	49.32	52.6794	-5.25943	42	19.8262	1.9	30.7	91
7.41	52.21	55.25	52.3576	0.492416	47	15.1827	2.4	33	86
7.41	44.9	47.97	47.6673	-1.29727	41	12.2108	1.6	25.1	93
7.41	41.91	45.43	38.6509	4.17914	38	2.83096	2.6	21.4	108
7.41	40.44	43.69	39.0444	4.24561	36	5.15271	0.4	20.2	103
7.41	34.19	37.13	37.562	-1.932	30	2.83096	1.5	21.1	110
7.41	31.29	34.37	31.1331	2.53692	27	-3.66994	0.7	19.4	111
7.41	49.69	53.19	47.9905	4.59948	44	12.768	0.6	35.3	105
7.41	43.32	46.58	40.6842	5.0958	39	5.70993	0.8	29.1	118
7.41	49.44	52.83	42.979	8.85099	45	8.12455	1	29.1	122
7.41	33.19	36.17	35.4093	-0.939311	29	-1.34819	1.7	16	109
7.41	43.31	46.37	40.7973	1.67266	39	6.36002	3.9	20.9	104
7.41	36.63	39.96	25.8659	5.29408	34	-8.96353	8.8	10	97
7.41	42.24	45.39	37.5842	7.3058	39	1.06643	0.5	23.4	103
7.41	46.3	48.86	44.957	3.20299	43	11.6536	0.7	27.6	97
7.41	36.92	40.17	37.4417	1.72834	34	2.83096	1	20	113
7.41	40.84	43.83	41.6622	0.967767	37	8.12455	1.2	29.4	109
7.41	36.26	39.6	30.6733	7.62666	31	-2.46263	1.3	20.9	111
7.41	29.59	32.76	31.8299	0.330138	25	-1.34819	0.6	13.4	110
7.41	32.53	35.11	32.8265	1.48347	29	1.06643	0.8	20.6	113
7.41	33.67	36.8	27.7545	7.84547	30	-3.66994	1.2	19.4	107
7.41	34.43	37.42	35.5704	-0.150421	31	0.416336	2	17.1	112
7.41	39.41	42.33	39.3266	2.4034	35	2.83096	0.6	24	101
7.41	39.55	42.33	32.5465	9.08346	36	-0.698104	0.7	17.6	111
7.41	36.85	39.78	31.8941	6.78592	33	0.416336	1.1	23	102
7.41	34.08	37.33	38.4584	-2.5284	30	2.18087	1.4	22	117
7.41	38.37	41.34	41.2379	-0.797907	34	7.47446	0.9	20.4	112
7.41	43.65	46.93	40.2764	5.55357	39	3.38818	1.1	25.2	93
7.41	34.63	37.74	34.6164	1.42359	30	-0.140884	1.7	17.2	108
7.41	42.32	45.09	38.312	5.77804	39	3.38818	1	25.4	105
7.41	36.33	39.72	35.3337	3.08632	32	-0.698104	1.3	20	107
7.41	33.75	36.68	36.6527	-0.972656	31	4.59549	1	20.9	111
7.411	28.94	31.045	27.8532	1.19378	27	-2.6346	1.998	17.9	118
7.411	39.33	42.58	26.5502	15.4298	35	-8.94976	0.6	14.2	100
7.412	37.43	39.79	29.3575	9.4325	34	-3.82814	1	21.3	114
7.412	38.09	41.38	36.5186	2.96141	34	0.629621	1.9	22.3	114
7.412	38.43	41.29	31.1291	9.1609	35	-2.80657	1	16.6	105
7.413	44.46	47.42	31.4386	14.7814	41	-6.22899	1.2	15.4	104
7.413	42.4	45.48	36.1468	8.23324	37	-0.471046	1.1	21.3	95
7.413	39.57	43.12	27.3185	5.80155	37	-7.25056	10	16.9	102
7.413	39.22	42.05	37.5156	1.63443	36	1.75783	2.9	27.7	108
7.413	66.1	69.44	35.5325	14.3075	59	-3.7215	19.6	17.3	97
7.413	44.52	47.71	33.7527	11.2573	41	-4.00011	2.7	19	97
7.414	35.47	38.51	31.1951	5.91494	32	0.750037	1.4	20.2	102
7.414	36.16	38.55	29.4856	7.26437	33	-2.68615	1.8	23.8	114
7.415	40.78	43.92	33.0772	9.44276	36	-1.83655	1.4	23.3	111
7.415	38.13	41.16	32.4318	7.12822	34	-0.814981	1.6	20.8	103
7.415	47.83	51.2	35.0783	15.3217	44	1.4139	0.8	23.3	95
7.416	37.52	40.46	25.6598	12.8002	34	-7.58072	2	12.9	95
7.416	40.98	43.87	35.2888	7.68125	37	-1.26556	0.9	19.6	99
7.417	35.8	39.04	33.5815	3.75849	32	-2.08762	1.7	22.9	117
7.417	39.57	42.41	28.1997	13.0103	36	-4.13076	1.2	21	102
7.418	39.63	42.34	36.9499	4.09008	36	2.10531	1.3	24.6	94
7.418	42.37	45.86	29.0749	14.8851	38	-8.57474	1.9	13.2	92
7.419	39.02	42.14	29.3922	7.64776	37	-5.40339	5.1	18.8	110
7.419	40.17	43.01	34.9038	6.50616	36	1.84047	1.6	25.8	100
7.419	43.63	46.72	30.3733	14.6467	40	-6.6107	1.7	16.6	91
7.42	36.27	39.17	34.0592	4.01079	32	-2.51065	1.1	20.3	95
7.42	47.42	50.7	36.2791	13.0209	44	-2.51065	1.4	19.6	93
7.42	38.71	41.82	31.9442	8.47583	35	-1.30334	1.4	17.1	107
7.42	38.56	41.78	35.8016	5.07842	34	0.925542	0.9	26	104
7.42	30.68	33.3	30.5354	1.96465	27	-2.13917	0.8	23.5	110
7.42	39.34	42.66	32.2273	9.73271	36	-4.18231	0.7	16	107
7.42	38.81	41.91	27.6255	7.28451	35	-6.22545	7	18.3	107
7.42	47.33	50.7	50.655	-1.455	43	15.599	1.5	30.6	88
7.42	36.62	39.46	36.8125	0.947492	33	2.87581	1.7	21.9	104
7.42	44.24	47.77	38.4648	7.00519	39	0.461192	2.3	22.9	95
7.42	29.29	32.47	24.0888	4.78122	25	-9.75451	3.6	10.4	128
7.42	35.4	38.36	37.7799	-0.419861	32	4.08312	1	23	110
7.42	37.62	40.65	34.8943	4.35575	33	2.31859	1.4	21.2	131
7.42	39.74	43.03	37.1829	3.54713	37	1.6685	2.3	19.2	106
7.42	42.28	45.4	35.0469	7.6531	38	-0.653248	2.7	22.5	106
7.42	31.91	34.63	35.953	-1.92301	28	1.11128	0.6	22.4	111
7.42	39.77	42.33	29.4922	8.93784	36	-1.86056	3.9	21	105
7.42	40.28	43.4	31.1512	8.4488	37	-0.0960276	3.8	19.8	105
7.42	42.47	45.36	38.0222	3.93776	39	5.29043	3.4	26	100
7.42	46.1	49.22	40.661	4.65895	42	5.94052	3.9	27.1	104
7.42	42.92	46.27	40.8254	2.04459	38	5.94052	3.4	21.7	109
7.42	52.34	55.39	39.3255	12.4645	47	-0.0960276	3.6	21.5	95
7.42	37.47	40.48	31.2729	8.40712	34	-1.86056	0.8	20	100
7.42	43.84	46.99	43.4612	2.82882	39	11.327	0.7	26	101
7.42	49.37	52.35	51.4228	0.427228	46	17.3635	0.5	31.2	93
7.42	39.5	42.4	40.4043	1.19574	36	6.49774	0.8	21.1	102
7.42	36.17	38.98	40.3362	-2.25622	33	5.94052	0.9	22	106
7.42	31.41	34.44	40.4045	-6.76448	27	5.29043	0.8	27.2	111
7.42	46.18	49.5	40.5867	7.8133	42	5.94052	1.1	25.4	105
7.42	34.96	37.88	27.4299	7.85011	31	-5.48249	2.6	17	117
7.42	30.9	33.65	27.3491	4.80094	27	-4.27518	1.5	14.1	115
7.42	36.69	39.65	29.56	9.28996	33	-0.653248	0.8	17.8	102
7.42	42.1	45.05	35.8768	7.77318	38	2.31859	1.4	24.9	100
7.42	33.33	36.09	32.0061	2.98394	30	-1.86056	1.1	16.2	109
7.42	39.06	42.23	41.2384	0.0915998	34	5.94052	0.9	23.4	101
7.42	36.95	39.83	34.7866	4.14339	32	4.08312	0.9	22	108
7.42	39.3	42.35	34.4223	7.12766	35	-0.0960276	0.8	20.5	110
7.42	39.87	42.77	38.8277	3.34228	36	6.49774	0.6	25.2	99
7.42	43.13	46.71	36.1005	9.20952	40	2.87581	1.4	26.8	108
7.42	39.57	42.54	37.0101	1.8299	35	4.08312	3.7	26.1	106
7.42	38.56	41.59	38.8619	1.82812	35	4.73321	0.9	26.1	105
7.42	38.17	41.85	41.6256	-0.575594	34	9.56245	0.8	27	106
7.42	52.58	55.77	40.3545	11.8155	47	-0.0960276	3.6	18	108
7.42	40.65	43.55	35.9991	5.15085	37	4.08312	2.4	22.5	112
7.42	31.78	34.51	33.5143	0.0956639	28	1.11128	0.9	19.3	113
7.42	37.26	40.1	37.8105	1.88949	33	4.08312	0.4	20	106
7.421	40.83	43.34	36.3098	5.13017	37	2.61098	1.9	22.8	112
7.421	38.06	40.73	34.586	4.94403	34	-2.31113	1.2	20.4	109
7.421	31.47	34.08	30.0836	2.99643	28	-2.404	1	22.9	109
7.421	49.62	52.62	33.7694	12.9506	45	-6.21167	5.9	13.8	92
7.421	34.07	36.96	19.6781	16.0819	31	-10.3908	1.2	12	101
7.423	40.11	43.44	36.4789	4.26111	36	0.2239	2.7	22.9	115
7.423	34.53	37.46	30.3233	5.83666	30	-2.37646	1.3	23.9	102
7.423	41.77	44.46	36.978	5.88201	38	3.84583	1.6	25.3	92
7.424	36.46	39.83	32.9633	4.66668	33	-0.691027	2.2	28	108
7.424	38.35	41.54	29.2624	11.3776	33	-5.4274	0.9	18.5	105
7.425	44.77	48.12	32.6776	9.74238	41	-4.76353	5.7	19.6	103
7.425	46.44	49.04	41.0906	4.84937	42	2.5732	3.1	25.5	97
7.426	37.13	39.98	36.3318	2.54823	33	4.25863	1.1	23	106
7.426	40.48	44.19	32.8472	9.6428	36	-2.24227	1.7	18.3	97
7.426	48.74	51.8	46.0576	4.14241	44	10.2952	1.6	31	89
7.426	42.68	45.28	42.6452	1.63476	39	8.15917	1	27.1	98
7.426	43.1	46.56	35.4813	10.2787	39	-2.70662	0.8	18	100
7.426	38.87	41.94	31.3106	8.92937	35	-1.77792	1.7	19.7	99
7.426	37.62	40.6451	28.8769	10.4681	33	-4.0068	1.3	18.3	109
7.427	39.16	42.19	29.6672	11.4228	37	-4.55025	1.1	21.6	102
7.427	43.7	47.08	29.7451	16.3349	41	-1.94989	1	24.3	108
7.427	51.61	54.83	36.7804	16.7496	48	-2.13563	1.3	21.7	93
7.427	38.36	40.81	34.5337	4.27632	35	0.836211	2	25.7	106
7.428	42.87	45.61	46.169	-3.55901	40	8.37245	3	28.5	109
7.429	39.5	42.23	35.003	6.42704	36	1.0495	0.8	26.3	105
7.429	51.35	54.48	50.4501	2.32988	48	14.1442	1.7	30.4	88
7.429	38.07	41.36	30.3487	10.4113	33	-4.15122	0.6	16.8	104
7.43	36.4	39.54	31.9985	6.14145	32	-4.41606	1.4	17.2	99
7.43	40.33	43.22	39.9536	2.06645	37	6.07825	1.2	23	103
7.43	30.9	33.97	31.2671	1.70294	27	-1.90857	1	17.7	114
7.43	33.41	36.57	20.5032	13.4668	30	-11.1956	2.6	14.3	115
7.43	40.8	43.93	39.2829	3.34713	36	4.87094	1.3	26	98
7.43	36.98	39.6	32.1904	5.50964	33	-0.887001	1.9	25.6	103
7.43	50.56	53.82	56.8542	-4.23421	46	24.0022	1.2	33.8	98
7.43	52.24	55.35	54.6191	-1.16905	49	20.9374	1.9	34.2	89
7.43	39.73	42.7267	34.5956	6.13111	37	-1.25848	2	17.6	106
7.43	37.9	41.2018	39.9482	-1.24637	34	6.72834	2.5	22.1	110
7.43	37.89	41.2014	41.1086	-2.30717	34	5.52103	2.4	26	105
7.43	37.04	40.7333	41.9341	-2.40086	32	6.72834	1.2	22.8	98
7.43	37.6	40.67	38.3688	1.10121	34	5.52103	1.2	20.1	113
7.43	39.75	42.68	37.9345	3.84553	35	4.87094	0.9	25.5	102
7.43	42.28	45.14	34.2129	9.32711	38	1.80623	1.6	24.5	103
7.43	44.69	47.98	43.1724	4.20758	39	6.72834	0.6	28.5	97
7.43	42.12	45.44	39.7154	5.32458	38	5.52103	0.4	22.4	100
7.43	45.59	48.53	45.8431	1.58689	42	11.6504	1.1	32.1	103
7.43	34.39	37.31	34.0232	1.58683	31	1.80623	1.7	16.9	119
7.43	29.7	32.46	33.9031	-2.44309	26	-0.0511714	1	17.2	111
7.43	38.53	41.87	33.8228	6.14723	34	1.80623	1.9	17.5	116
7.43	41.58	44.35	41.9017	0.848337	39	9.23583	1.6	26.1	111
7.43	42.32	45.33	38.6835	6.14645	39	4.87094	0.5	24.9	111
7.43	32.77	35.75	35.486	-0.935986	29	1.15614	1.2	17.1	107
7.43	39.85	42.93	36.6439	5.28613	35	3.66363	1	23.1	116
7.43	42.2	45.37	42.5865	1.38354	38	9.23583	1.4	27.7	99
7.43	38.19	41.12	27.3756	12.8444	34	-3.11588	0.9	20.8	104
7.43	32.59	35.58	34.1905	0.689475	29	1.80623	0.7	19.8	111
7.43	39.66	43.73	34.6611	6.46894	35	-1.90857	2.6	14.7	101
7.43	46.12	50.2	34.2974	12.4026	42	-3.11588	3.5	12.6	99
7.43	38.44	41.34	37.4671	3.37288	35	4.87094	0.5	26.3	99
7.43	33.23	35.97	33.5825	0.487498	30	-0.0511714	1.9	17.4	107
7.43	38.41	41.26	42.1747	-2.21466	34	7.93565	1.3	24	103
7.43	39.13	42.08	33.7032	7.2768	35	0.598919	1.1	22.2	116
7.43	38.05	40.87	40.3624	-1.19236	35	8.58574	1.7	24.1	106
7.43	39.11	42.26	43.2129	-2.05288	35	9.79305	1.1	25.1	108
7.43	34.93	38.02	34.9273	2.39267	31	0.598919	0.7	18.5	106
7.43	34.9	37.25	37.0627	-1.01273	32	6.72834	1.2	22.3	109
7.43	44.59	48.55	37.9228	9.72723	41	4.22085	0.9	21	110
7.43	46.46	49.59	40.3378	8.35222	42	5.52103	0.9	24	106
7.43	38.94	42.06	34.4683	6.09171	34	-0.701261	1.5	22.3	109
7.43	34.47	37.82	27.1913	9.52865	30	-4.97328	1.1	13.8	103
7.43	41.28	44.48	34.4082	8.77183	37	-1.90857	1.3	20.1	92
7.43	45.82	49.04	38.1769	10.1631	42	3.01354	0.7	24.7	89
7.43	36.54	39.78	29.1561	9.82386	31	-3.11588	0.8	16.4	103
7.43	43.19	46.42	41.9385	3.9815	40	3.66363	0.5	26.2	112
7.43	41.26	44.55	35.9267	7.22334	36	3.01354	1.4	26.4	123
7.43	42.01	45.26	44.1063	0.253661	38	9.79305	0.9	27.6	99
7.43	35.15	38.08	34.22	3.35999	31	1.15614	0.5	20.1	110
7.43	39.08	41.84	38.0587	3.28126	35	4.87094	0.5	28.6	108
7.43	38.88	41.63	27.407	12.623	35	-4.41606	1.6	19.4	110
7.43	33.22	36.06	33.2069	1.95308	29	2.36345	0.9	19.3	107
7.43	35.33	38.91	32.1589	5.85107	31	-4.41606	0.9	15.4	106
7.43	33.1	36.53	38.2	-2.66996	30	1.15614	1	20.1	120
7.43	57.35	61.89	49.7572	10.9328	52	7.93565	1.2	24	100
7.43	39.06	41.87	33.9437	6.92634	34	-0.0511714	1	19.7	118
7.43	37.88	40.58	32.0945	7.98554	33	-1.90857	0.5	20.2	110
7.43	38.85	41.74	35.4265	5.71352	35	-0.0511714	0.6	22.7	101
7.43	44.46	47.41	31.4768	13.1332	42	-1.25848	2.8	18.9	102
7.43	44.01	47.27	41.8402	3.92984	40	3.01354	1.5	24.4	112
7.43	44.41	47.78	40.0675	4.51254	40	2.36345	3.2	23.2	110
7.43	38.19	40.83	37.4066	2.62342	35	2.36345	0.8	25.8	106
7.43	33.35	36.13	38.0087	-2.47867	30	5.52103	0.6	21	108
7.43	31.75	34.59	33.9082	0.281787	29	2.36345	0.4	20.7	117
7.431	33.56	36.71	26.4312	9.17878	29	-8.86005	1.1	20.2	112
7.432	39.14	42.56	32.2325	8.9275	35	-0.580846	1.4	26.3	108
7.432	39.32	42.37	35.4862	5.68379	35	2.01951	1.2	24.3	107
7.432	42.56	46.58	34.2888	11.1912	39	-2.53112	1.1	19.8	94
7.433	38.48	41.3	32.2486	7.38642	35	-1.77438	1.665	23.8	105
7.433	37.85	40.75	38.8621	1.08792	34	4.91226	0.8	12.9	99
7.435	42.81	45.92	28.0361	16.9839	38	-3.60424	0.9	16.7	95
7.435	42.37	45.76	42.2035	2.55647	39	6.7972	1	26.7	103
7.436	40.18	43.01	39.4904	2.71963	36	5.23218	0.8	28.7	105
7.436	41.65	44.58	29.8365	12.7435	37	-4.4263	2	18.1	95
7.437	41.76	44.91	43.5019	0.108084	37	7.38197	1.3	25.7	97
7.437	35.62	38.7	27.7381	9.76193	32	-4.41252	1.2	17.8	101
7.438	43.19	46.36	46.1162	-2.0562	39	7.76722	2.3	28	111
7.439	37.98	40.82	35.7818	4.23824	33	-0.0200878	0.8	22.1	102
7.439	33.7	36.44	33.6106	1.82936	29	-0.577308	1	25.8	104
7.439	39.44	42.44	28.8593	12.2807	36	-3.45628	1.3	17.2	101
7.44	31.43	33.76	34.5732	-1.61324	27	1.20099	0.8	18.5	111
7.44	31.95	34.54	35.087	-1.14698	28	3.70848	0.6	16.4	108
7.44	39.9	43.16	27.7825	11.9775	36	-6.32148	3.4	13.1	106
7.44	48.01	51.15	39.8984	10.6516	45	6.86606	0.6	26	96
7.44	35.15	37.96	35.4647	1.09528	31	1.66534	1.4	24.1	108
7.44	39.97	42.82	40.209	1.81099	36	7.42328	0.8	28.6	97
7.44	53.74	57.06	60.5158	-5.65585	49	27.1117	2.2	35.4	86
7.44	49.4	52.32	53.8317	-3.41174	46	20.1465	1.9	30.4	89
7.44	34.06	37.08	35.3036	0.0764231	30	-0.656405	1.7	16.5	111
7.44	38.14	41.22	29.8263	10.1937	35	-1.95659	1.2	21.3	105
7.44	38.17	40.94	33.1531	7.28686	34	-0.00631516	0.5	22.4	100
7.44	34.5	37.59	27.3764	9.01365	30	-8.27175	1.2	12	102
7.44	42.76	45.41	33.4807	10.7293	38	-2.51381	1.2	21.5	109
7.44	43.67	47.87	28.6146	11.4554	42	-7.62166	7.8	10.1	98
7.44	40	43.46	29.2725	10.9875	36	-5.29991	3.2	17.4	121
7.44	30.03	32.94	31.5479	-0.00788326	25	-0.656405	1.4	16.2	108
7.44	29.31	32	29.7342	0.865815	26	-3.81399	1.4	15.3	110
7.44	45.08	48.18	43.5975	3.88254	41	8.81633	0.7	29.6	114
7.44	42.06	45.39	41.7832	2.20681	37	8.16624	1.4	29.1	123
7.44	44.22	47.04	50.6548	-4.71478	40	15.7816	1.1	34.4	95
7.44	30.86	33.74	34.3041	-1.66412	26	-1.3065	1.1	17.3	108
7.44	47.72	51.66	39.2618	8.89821	44	6.86606	3.5	27.9	101
7.44	47.83	51.57	43.9529	4.51709	44	7.51615	3.1	27.5	102
7.44	35.56	38.91	33.8694	3.04058	31	1.85108	2	18.2	105
7.44	39.19	42.22	36.4245	3.49546	35	3.15126	2.3	24.9	109
7.44	37.38	40.71	32.5041	5.30587	33	-3.81399	2.9	19.7	104
7.44	40.84	43.84	47.966	-4.82597	36	16.3388	0.7	34	94
7.44	47.78	50.46	47.393	2.26699	44	13.8313	0.8	26.7	95
7.44	43.59	46.79	38.3324	7.45755	40	4.35857	1	22.6	106
7.44	40.81	43.76	36.4773	5.58274	38	3.70848	1.7	21.5	104
7.44	44.14	47.33	48.5406	-1.71056	41	13.8313	0.5	27.6	97
7.44	38.7	41.83	36.7073	4.42275	35	1.85108	0.7	26.7	95
7.44	47.07	49.94	40.3704	8.16962	42	5.65875	1.4	25	106
7.44	40.2	42.8	39.7821	2.2179	37	7.51615	0.8	28.1	110
7.44	39.49	42.57	33.5076	6.7624	35	-0.00631516	2.3	23	108
7.44	37.81	40.88	38.6177	1.46227	33	6.30884	0.8	24.4	109
7.44	40.77	44.24	39.3165	4.12346	36	3.70848	0.8	20.5	102
7.44	40.92	44.04	38.6563	4.48369	37	3.70848	0.9	27.2	102
7.44	35.78	38.28	35.126	1.75401	32	3.70848	1.4	21.2	102
7.44	38.3	41.27	36.8024	3.56765	35	2.50117	0.9	23.6	106
7.44	40.35	43.51	39.5874	3.32263	36	5.65875	0.6	20.5	109
7.44	31.95	34.78	26.9901	6.78995	28	-5.67139	1	17.5	101
7.44	50.46	53.96	35.803	16.257	47	1.01525	1.9	19.9	94
7.44	33.17	36.1	30.3066	4.99335	29	-0.00631516	0.8	16.5	111
7.44	39.61	42.52	39.3047	2.61529	36	5.65875	0.6	26.8	106
7.44	27.87	30.61	24.2476	5.0624	24	-6.97157	1.3	12.2	118
7.44	40.83	43.82	35.3155	8.20447	38	1.85108	0.3	23.8	108
7.44	32.93	35.6	30.698	4.10203	29	-1.95659	0.8	20.1	109
7.44	39.79	43.2	39.109	3.09102	35	3.70848	1	25	100
7.44	42.27	45.15	36.738	5.11204	39	5.65875	3.3	23.9	110
7.441	37.5	40.4	27.968	6.73196	34	-4.35743	5.7	20.9	108
7.441	40.73	43.78	28.4889	14.2911	37	-3.5216	1	23.2	118
7.441	42.21	45.65	34.5945	8.55552	38	2.23634	2.5	26.7	94
7.442	32.49	35.54	30.1886	4.05145	28	-1.65043	1.3	22.9	107
7.443	38.09	41.22	35.1928	5.02718	33	-0.243607	1	22.5	113
7.443	47.32	49.75	44.7049	1.84507	43	6.72164	3.2	26.8	100
7.444	42.94	46.19	33.6236	7.66642	39	-4.0375	4.9	17.9	102
7.444	43.52	46.36	40.7265	4.07948	40	5.62098	1.554	29.3	96
7.444	40.63	43.52	33.2713	9.54873	37	-2.83019	0.7	21.4	97
7.444	29.26	31.34	20.9573	3.08272	27	-9.23822	7.3	13	116
7.446	37.65	40.65	37.2403	2.30966	34	2.86242	1.1	27.5	107
7.446	45.41	47.91	35.8111	6.8989	42	0.726411	5.2	22.8	106
7.446	44.52	47.76	33.3093	12.3507	41	-4.75292	2.1	17.6	98
7.447	36.46	39.13	37.565	0.564952	32	5.0122	1	24.1	106
7.448	51.12	54.25	40.0986	12.0514	47	0.382476	2.1	23.6	90
7.449	36.02	38.27	29.9885	7.08154	32	-3.03994	1.2	19	115
7.449	38.12	41.09	39.3555	0.834486	34	4.20392	0.9	27.8	105
7.449	44.78	47.67	33.8784	11.4916	40	-2.01837	2.3	19	99
7.45	37.45	40.54	37.4229	1.91715	33	1.89594	1.2	19.6	100
7.45	39.91	43.11	36.0195	5.99052	34	2.6389	1.1	26.5	116
7.45	28.71	32.2	26.5496	4.85044	26	-4.51209	0.8	18.4	115
7.45	43.91	46.85	29.7538	14.2962	41	-4.51209	2.8	18.6	105
7.45	35.9	38.6	30.9328	5.36716	33	-0.704419	2.3	22.5	102
7.45	39.33	42.38	38.5608	2.6192	36	3.19612	1.2	25.1	109
7.45	35.26	38.42	33.8338	3.6862	31	-1.35451	0.9	21.2	107
7.45	35.77	38.69	32.4001	4.38985	32	1.24585	1.9	17.7	121
7.45	54.41	57.57	59.6812	-3.51116	50	25.1134	1.4	37.6	85
7.45	39.87	42.93	40.9043	1.52573	37	7.74675	0.5	28.5	106
7.45	44.89	48.12	39.962	6.85801	41	4.4963	1.3	27	99
7.45	46.25	49.11	46.4684	1.1416	43	12.8546	1.5	27.2	99
7.45	46.11	49.12	47.0637	0.756303	43	12.2045	1.3	28.3	90
7.45	36.89	39.84	36.6895	1.35049	33	5.14639	1.8	19.7	106
7.45	48.74	51.45	47.4551	2.09491	45	11.5544	1.9	26	107
7.45	36.06	39.14	39.766	-2.526	33	5.14639	1.9	22.1	108
7.45	35.38	38.8	38.245	0.255003	31	3.84621	0.3	22.6	110
7.45	36.58	39.64	38.09	0.350036	33	5.79648	1.2	21.1	106
7.45	36.41	39.42	40.0767	-2.15667	32	5.14639	1.5	23.7	105
7.45	33.91	36.44	34.732	0.207997	29	3.19612	1.5	20.3	99
7.45	42.42	45.59	41.4169	3.07307	37	8.39684	1.1	31.1	116
7.45	40.04	43.44	37.2047	5.23533	35	4.4963	1	20	119
7.45	40.33	43.28	37.6625	4.11748	37	0.595761	1.5	24.1	102
7.45	45.99	49.12	45.7672	2.35277	43	10.3471	1	32.4	96
7.45	45.31	48.58	43.5703	0.709735	42	9.04693	4.3	22.1	102
7.45	39.93	42.97	36.5017	5.66828	36	3.84621	0.8	26.4	106
7.45	36.67	39.81	31.2149	7.19506	33	-4.51209	1.4	18.8	104
7.45	43.88	47.16	27.7125	10.3475	41	-8.41263	9.1	11.6	97
7.45	39.34	42.57	42.158	0.0120487	35	7.09666	0.4	21.5	96
7.45	37.62	40.48	40.212	-0.132041	34	8.39684	0.4	25.2	100
7.45	40.43	43.21	42.3022	0.307792	35	10.3471	0.6	31	95
7.45	38.8	41.51	43.3142	-2.80422	36	13.5047	1	32.8	95
7.45	42.68	45.71	50.9258	-5.71577	38	16.7551	0.5	33.4	98
7.45	45.84	48.98	46.5479	1.03209	42	14.1548	1.4	29.6	102
7.45	41.44	44.47	40.9954	2.67461	37	7.09666	0.8	25.6	103
7.45	39.44	42.38	33.0028	8.17724	36	1.89594	1.2	23.9	108
7.45	40.3	43.1	41.7553	0.644745	37	7.09666	0.7	28.9	107
7.45	41.67	44.6	45.3228	-1.22276	37	10.3471	0.5	29.5	102
7.45	39.56	42.62	38.448	3.37204	36	3.84621	0.8	25	103
7.45	38.11	40.82	34.2069	5.7131	35	1.89594	0.9	22.1	109
7.45	35.67	38.61	28.2019	9.40808	32	-3.862	1	15.3	99
7.45	39.76	42.67	31.761	9.30898	34	-3.21191	1.6	13.3	101
7.45	27.02	29.95	25.5875	3.26246	23	-5.81227	1.1	10.3	124
7.45	41.15	44.1	37.97	4.13001	37	5.14639	2	26.3	105
7.45	36.56	39.39	24.5436	13.8464	33	-4.51209	1	19.8	100
7.45	41.42	44.49	33.8082	10.0818	38	-2.56182	0.6	19	94
7.45	44.04	46.94	35.6793	10.6607	40	3.19612	0.6	25	100
7.45	35.25	37.88	25.9623	10.3177	31	-5.16218	1.6	19.1	108
7.45	33.98	36.88	31.5493	4.33068	30	-2.0046	1	20.9	106
7.45	36.41	39.13	39.5465	-2.31646	33	3.84621	1.9	20.5	104
7.45	34.13	37.32	38.6385	-2.31847	29	3.19612	1	16.2	110
7.45	40.8	43.49	43.1261	-1.23613	37	10.3471	1.6	26.1	105
7.45	50.9	55	51.88	-1.07995	47	10.3471	4.2	24	100
7.45	42.32	45.61	42.3973	1.91268	38	3.84621	1.3	23.9	115
7.45	41.01	44.11	39.0933	3.11672	37	4.4963	1.9	25.2	100
7.45	40.05	43.32	40.5967	0.923273	36	5.14639	1.8	20.2	100
7.451	42.05	44.67	35.3927	7.57733	37	1.6311	1.7	27.6	95
7.452	37.62	40.57	34.3735	4.49648	32	1.36627	1.7	23.5	102
7.453	39.6	42.39	31.6556	9.3344	35	-2.98485	1.4	17.8	110
7.453	35.17	37.89	27.6684	7.42158	32	-4.47077	2.8	15.1	106
7.454	41.13	44.03	34.5446	8.5854	37	-0.835068	0.9	21.3	99
7.454	42.63	45.71	30.4923	13.3177	39	-5.3857	1.9	18.4	93
7.455	40.74	43.94	30.5701	11.9699	36	-3.05018	1.4	18.1	99
7.455	34.24	37	25.4147	4.08526	31	-6.11489	7.5	18	111
7.455	31.94	34.52	24.013	7.50705	28	-6.67211	3	15.5	98
7.455	47.78	51.17	43.8161	6.35394	44	8.09422	1	27.9	102
7.456	41.64	44.96	37.667	6.29303	38	-0.343173	1	23.2	102
7.456	42.47	45.74	39.7946	4.2454	38	3.92885	1.7	27.9	103
7.456	38.2	41.66	29.6461	11.1139	33	-5.07954	0.9	13.9	103
7.457	42.5	45.41	36.6194	5.46056	39	3.19966	3.33	24.6	96
7.457	45.54	48.93	32.4886	15.4414	40	-3.76559	1	15.1	100
7.457	43.24	47.06	36.4677	9.89229	40	-1.72245	0.7	21.4	88
7.458	43.16	46.44	37.4393	7.30072	40	-1.24433	1.7	22.1	100
7.459	45.23	47.96	42.4673	4.49271	41	8.33505	1	29.5	100
7.459	36.37	39.84	29.8028	9.13724	32	-4.75962	0.9	17.2	108
7.46	44.67	48.04	42.7148	4.52519	41	9.83475	0.8	30.8	100
7.46	48.94	51.99	47.0695	3.3205	45	11.5064	1.6	31.1	92
7.46	47.24	50.64	37.1883	13.0517	44	-2.42409	0.4	27.5	93
7.46	38.74	41.5	33.3909	5.40907	35	3.24098	2.7	19.3	115
7.46	40.4	43.82	33.3233	9.5967	37	-2.23835	0.9	18.8	103
7.46	31.6	35.01	28.0503	5.05972	27	-5.39593	1.9	18.7	115
7.46	39.16	41.75	34.0056	6.34444	36	-0.00947274	1.4	24.1	109
7.46	39.94	42.39	35.7311	5.15891	35	3.24098	1.5	21.9	110
7.46	37.47	40.64	39.2415	0.798508	34	6.5843	0.6	25	106
7.46	39.92	43.18	41.7334	0.646597	37	7.23439	0.8	21	104
7.46	30.46	33.56	31.0152	1.64477	26	-2.05261	0.9	16.5	110
7.46	43.12	46.03	43.021	2.20903	39	9.83475	0.8	31.8	118
7.46	44.33	47.53	42.5543	2.27573	41	5.93421	2.7	29.5	104
7.46	43.14	46.35	44.5379	0.912118	39	9.18466	0.9	24.4	98
7.46	38.01	40.77	35.3666	4.20343	34	2.59089	1.2	23.1	96
7.46	38.26	41.11	35.8363	4.57371	34	3.24098	0.7	24.6	100
7.46	31.57	34.53	36.7136	-2.88361	28	1.9408	0.7	15.3	108
7.46	31.9	34.88	35.4527	-2.67271	28	-0.00947274	2.1	18.3	109
7.46	35.01	38.04	34.9959	1.94406	31	0.640617	1.1	20.7	109
7.46	32.62	35.53	34.4042	0.125804	29	-2.7027	1	16.1	108
7.46	30.32	33.42	32.4659	0.0541199	26	-5.95315	0.9	12.6	110
7.46	37.3	40.25	30.5137	7.73626	34	-0.00947274	2	22.3	114
7.46	39.15	41.78	29.7079	10.4721	34	-2.05261	1.6	18.8	104
7.46	37.51	40.5	32.2238	5.87621	34	-0.00947274	2.4	21.4	104
7.46	36.23	39.13	31.613	6.11699	33	-0.659563	1.4	16.8	112
7.46	39.43	42.68	41.5839	0.49611	35	6.5843	0.6	22.2	93
7.46	37.5	40.08	40.9374	-1.45743	34	11.2278	0.6	31.6	99
7.46	35.93	38.87	37.9896	-0.419633	32	3.89107	1.3	25.3	106
7.46	37.29	40.2	40.6596	-2.05963	33	6.5843	1.6	22.9	103
7.46	40.71	44.83	35.8715	8.45851	36	1.29071	0.5	23.7	110
7.46	49.96	52.87	40.4638	11.9062	46	3.89107	0.5	22.5	105
7.46	39.89	43	41.0387	1.36127	36	4.54116	0.6	26	104
7.46	38.21	41.52	40.5864	0.433579	35	5.28412	0.5	23	103
7.46	31.94	34.78	33.2151	0.764894	28	1.9408	0.8	21.1	108
7.46	42.91	45.58	44.2771	0.502945	39	11.8779	0.8	30.8	99
7.46	33.97	37.05	36.0756	-0.225626	30	1.29071	1.2	14.6	107
7.46	36.77	39.62	36.6568	2.2632	33	1.9408	0.7	22.3	109
7.46	35.09	38.14	28.1191	8.92087	31	-3.35279	1.1	15.4	102
7.46	42.78	46.33	35.5235	10.1065	38	0.640617	0.7	21.9	95
7.46	41.17	44.23	35.785	6.94496	37	1.9408	1.5	17.6	122
7.46	39.97	42.48	39.7098	1.77024	37	8.53457	1	26.4	104
7.46	34.97	37.99	39.6195	-2.72945	31	5.28412	1.1	22	112
7.46	37.11	39.98	33.414	5.46605	34	1.29071	1.1	21.1	118
7.46	40.37	43.18	31.216	11.264	36	-2.7027	0.7	20.6	98
7.46	43.14	46.04	38.7881	6.25195	39	5.93421	1	25.6	96
7.46	37.46	40.47	38.2432	1.02679	33	3.24098	1.2	21.5	107
7.46	41.83	45.28	42.1546	1.02537	38	3.89107	2.1	20.1	104
7.46	41.12	44.16	39.9518	2.30816	37	5.28412	1.9	24.6	106
7.46	36.73	39.41	34.4204	3.38962	33	3.24098	1.6	19.2	104
7.46	35.71	38.5	29.7958	8.10418	32	-4.00288	0.6	17	96
7.461	39.63	42.61	35.4869	6.02308	35	-0.18144	1.1	23	100
7.462	41.82	44.82	32.5034	10.7166	39	-1.18924	1.6	21.2	105
7.462	42.08	45.34	40.5622	2.9778	38	4.47583	1.8	26.5	115
7.462	39.28	42.43	34.4286	6.30142	36	-2.11794	1.7	21	106
7.462	39.43	42.41	34.9425	6.16753	35	1.31825	1.3	24.7	106
7.462	40.45	43.71	33.5751	9.4349	36	-1.28211	0.7	20.6	104
7.463	43.61	47.03	34.4074	10.2226	39	1.61064	2.4	21.9	102
7.463	36.64	39.51	34.2859	4.22414	33	0.217585	1	24.1	107
7.463	35.65	39.21	30.7416	7.76842	31	-2.93999	0.7	19.4	107
7.464	38.88	41.85	36.7535	3.79649	35	1.71728	1.3	24.7	104
7.465	46.48	48.92	35.4794	11.5406	43	-0.0334796	1.9	27.2	107
7.466	42.42	45.42	39.5942	4.82577	38	4.71666	1	25.5	93
7.466	37.35	40.25	27.8354	11.4146	34	-4.19886	1	21	118
7.466	34.67	38.34	25.6835	10.7565	30	-6.42774	1.9	21.4	117
7.467	37.2	39.55	34.2719	4.27813	33	0.922766	1	25.6	104
7.467	44.6	47.73	31.752	13.778	41	-3.44212	2.2	16.2	91
7.469	42.34	45.62	42.4379	2.38212	39	5.50094	0.8	30.7	100
7.469	42.93	46.03	42.5031	2.62692	39	5.68668	0.9	26.6	98
7.469	41.51	44.46	41.1729	0.0871456	37	6.33677	3.2	29.3	102
7.47	31.58	34.07	31.863	0.807	28	1.24269	1.4	19.5	107
7.47	37.04	39.94	27.3163	10.6237	33	-6.837	2	15.8	112
7.47	37.88	40.6	31.741	7.35904	35	1.98565	1.5	23.9	101
7.47	35.43	38.98	30.4256	7.75442	30	-4.79386	0.8	19	105
7.47	41.37	44.24	30.4222	12.1178	38	-1.72915	1.7	21.7	106
7.47	43.49	46.19	39.6512	5.53884	40	6.72202	1	26.6	106
7.47	42.39	45.06	41.0077	2.75234	37	7.37211	1.3	29	106
7.47	49.34	51.76	53.3651	-4.80509	45	20.1882	3.2	36.3	101
7.47	38.63	41.54	37.7797	2.56027	33	4.67888	1.2	19.1	111
7.47	40.75	43.92	44.8387	-1.51869	36	10.7154	0.6	27.8	104
7.47	40.44	43.8	43.3334	-1.73341	36	8.76516	2.2	25.4	101
7.47	35.02	37.69	36.7659	-0.175869	31	1.98565	1.1	19.4	113
7.47	39.4	42.43	42.5786	-1.74858	36	5.97906	1.6	23.4	104
7.47	44.35	46.87	44.0524	1.41759	41	8.76516	1.4	27	122
7.47	47.62	50.85	46.3058	3.24422	43	12.1085	1.3	30.6	116
7.47	33.92	38.24	37.6159	-0.875859	29	-0.0574865	1.5	16.5	106
7.47	35.3	38.16	29.8493	7.51069	31	0.592603	0.8	21.9	111
7.47	32.69	35.19	25.8342	8.45581	29	-2.75072	0.9	18.3	112
7.47	43.13	46.48	40.2905	3.38948	39	7.37211	2.8	27.4	100
7.47	47.42	50.8	43.1257	4.37426	43	10.0653	3.3	27.9	99
7.47	38.74	41.72	32.2149	8.20514	35	-0.707577	1.3	22.9	111
7.47	40.83	43.96	36.3816	6.07838	36	1.24269	1.5	22.7	106
7.47	37.39	40.33	30.4712	9.15878	34	-4.70099	0.7	18.9	103
7.47	42.39	45.89	46.8622	-1.47221	38	10.7154	0.5	22	92
7.47	44.56	47.76	47.3032	-0.0432304	41	10.0653	0.5	30.7	98
7.47	46.83	50.18	46.5782	2.5018	44	11.4584	1.1	27.3	94
7.47	44.56	48.19	46.0151	1.37492	40	10.0653	0.8	26.6	96
7.47	40.53	43.6	37.0036	5.79644	37	1.24269	0.8	21.9	103
7.47	41.45	44.27	39.8122	3.85776	38	6.72202	0.6	28.3	107
7.47	37.46	40.51	28.145	11.565	35	-4.79386	0.8	22.1	107
7.47	43.82	46.67	46.5957	-0.325739	40	11.4584	0.4	29.4	102
7.47	31.19	34.14	31.7544	1.68563	28	-0.707577	0.7	18.3	118
7.47	35.87	38.64	34.165	3.67497	32	1.98565	0.8	25.4	106
7.47	39.09	41.93	40.8559	-0.32588	36	6.72202	1.4	25.6	104
7.47	37.33	39.99	31.6995	6.59052	34	-1.45054	1.7	21.2	106
7.47	40.63	44.41	32.2384	10.6716	36	-2.75072	1.5	21.3	91
7.47	40.64	44.15	35.9375	7.41252	36	3.28583	0.8	20.4	91
7.47	41.66	44.79	34.6431	9.24693	38	1.98565	0.9	20.5	89
7.47	43.68	47.03	40.4307	5.09929	39	5.97906	1.5	27.6	119
7.47	48.48	51.77	48.6732	1.69675	45	13.4087	1.4	31.3	104
7.47	38.84	41.78	40.1366	0.643377	35	8.0222	1	21.7	98
7.47	38.23	40.76	41.047	-1.68705	34	10.0653	1.4	28.1	105
7.47	41.21	45.13	47.3379	-3.50789	37	8.76516	1.3	27.5	99
7.47	43.72	47.84	51.1506	-4.91058	40	10.7154	1.6	30.8	97
7.47	35.82	38.58	30.7754	7.30464	32	-0.0574865	0.5	22.7	109
7.47	45.7	48.85	35.3831	10.8669	43	1.24269	2.6	21.3	105
7.47	48.97	52.27	44.4817	6.1883	45	4.02879	1.6	23.4	104
7.47	44.51	48.34	45.632	0.707981	40	7.37211	2	20.9	104
7.47	43.06	46.57	41.9387	2.43129	39	3.28583	2.2	24.4	104
7.47	47.63	51.47	44.3348	3.63524	45	12.7586	3.5	26.3	102
7.471	35.1	37.88	33.2788	3.00123	32	-0.322324	1.6	19.5	113
7.472	38.03	41.37	37.0941	3.37592	35	0.248669	0.9	20.3	106
7.473	46.28	49.57	39.8702	8.79985	43	4.7202	0.9	27.6	96
7.473	38.12	40.91	33.9443	5.26566	34	1.56262	1.7	22.5	106
7.473	37.21	39.97	28.7338	6.83618	33	-3.54523	4.4	18.1	110
7.473	43.22	46.38	34.4431	10.6369	40	-0.666259	1.3	25.8	107
7.474	38.33	41.01	35.9825	4.02755	35	0.833434	1	26	105
7.474	41.17	43.94	40.2119	0.328063	38	6.12702	3.4	30.7	101
7.474	44.84	47.72	37.0824	10.0376	41	1.01917	0.6	25	97
7.474	42.65	46.12	37.0679	8.35215	39	1.11204	0.7	21.6	98
7.475	41.44	44.07	35.67	6.10003	38	1.86878	2.3	23.5	103
7.476	40.7	43.13	34.5246	7.5054	36	0.582369	1.1	27.6	95
7.476	41.51	44.52	40.8389	2.28106	37	7.17614	1.4	33.1	104
7.476	35.31	38.68	32.588	4.79203	31	-0.346331	1.3	24.8	106
7.476	54.27	57.37	55.5548	-0.484759	51	21.1066	2.3	39.3	107
7.477	42.19	45.34	33.5039	10.4361	38	-1.81848	1.4	19.5	94
7.479	42.2	45.81	33.1006	10.5094	38	-1.14084	2.2	26.9	111
7.479	43.22	46.28	39.1851	5.39494	39	3.22405	1.7	25.7	104
7.48	28.77	31.24	30.1531	0.586863	25	0.54459	0.5	16.6	109
7.48	42.64	45.92	32.4681	9.05188	39	-0.84846	4.4	22	106
7.48	32.45	35.28	32.0577	2.22229	29	1.28755	1	17.1	108
7.48	40.25	43.18	43.4681	-1.38807	37	8.90289	1.1	24.2	103
7.48	41.76	44.99	32.8999	9.09008	38	-2.05577	3	18.5	104
7.48	51.16	53.76	50.3676	2.19237	48	17.1683	1.2	31.1	97
7.48	39.86	42.97	41.3934	0.57663	36	8.90289	1	30.7	104
7.48	42.17	45.28	47.2973	-2.71729	38	12.9892	0.7	28.5	104
7.48	42.6	45.42	42.0657	2.35432	40	10.946	1	31.1	107
7.48	41.9	44.25	42.3084	1.14163	39	10.946	0.8	32.7	105
7.48	38.84	41.98	39.6312	1.54877	35	6.76688	0.8	21.4	120
7.48	34.77	37.93	31.3407	4.88926	30	0.54459	1.7	22.8	112
7.48	39.76	42.87	27.1473	12.7227	36	-2.8916	3	18.3	104
7.48	48.55	51.81	46.3832	2.02683	44	12.9892	3.4	31.1	97
7.48	43.32	46.59	39.5302	6.05982	40	4.07365	1	24.5	104
7.48	37.81	40.95	30.2106	7.83939	34	-2.14864	2.9	21.2	107
7.48	43.02	46.31	47.1429	-1.43294	38	12.9892	0.6	27.7	96
7.48	44.52	47.55	46.2191	0.730885	41	11.5961	0.6	26.6	97
7.48	47.76	51.13	46.8185	3.01152	45	11.5961	1.3	27.5	97
7.48	37.82	40.58	39.6741	-0.294131	33	6.76688	1.2	23.6	100
7.48	39.73	43.01	31.9195	10.1905	37	0.54459	0.9	23.3	111
7.48	37.98	40.61	31.6021	7.30792	34	-0.1055	1.7	21.4	112
7.48	42.54	45.45	43.8848	0.865154	37	8.90289	0.7	28.6	102
7.48	37.04	39.65	38.0368	-0.0867802	34	7.50984	1.7	24	103
7.48	44.47	48.16	41.0175	5.94248	40	8.15993	1.2	20.4	109
7.48	41.38	44.57	34.6191	7.75089	38	-1.49855	2.2	20.2	90
7.48	42.08	45.56	36.0994	8.46058	39	3.33069	1	25.5	87
7.48	38.99	42.34	33.473	7.867	34	0.54459	1	22.5	118
7.48	40.79	44.18	33.5763	9.80375	36	0.54459	0.8	17.8	121
7.48	40.33	43.73	35.8879	6.54208	36	3.33069	1.3	24.6	121
7.48	55	58.13	49.4445	6.68555	52	12.9892	2	35.5	95
7.48	42.04	45.1	42.1366	1.0634	38	8.90289	1.9	31.4	102
7.48	53.28	57.24	50.9678	4.27224	49	10.2959	2	30.2	97
7.48	42.88	45.96	32.429	10.431	39	-1.49855	3.1	19.5	112
7.481	44.42	48.02	37.4333	9.38668	41	0.0011423	1.2	21.7	95
7.481	38.82	41.91	32.8617	8.04832	35	-0.927558	1	19.2	102
7.481	34.11	37.07	30.6122	4.65775	31	-1.48478	1.8	23.6	105
7.482	41.38	44.09	38.8778	4.11224	35	3.26536	1.1	26.3	102
7.483	35.29	37.92	26.879	8.94099	32	-6.10073	2.1	16.9	116
7.483	43.29	46.27	43.4777	1.7923	40	6.99394	1	30.2	100
7.483	37.3	40.4	34.2731	4.32694	34	1.05026	1.8	23.7	107
7.483	43.88	47.24	41.9092	3.43079	40	7.08681	1.9	27.7	104
7.483	39.59	42.58	31.0665	9.11345	36	-2.75741	2.4	23.5	111
7.484	43.43	46.49	39.2497	5.84027	39	6.45049	1.4	31.1	101
7.484	61.6	64.98	50.8572	6.22279	57	15.6446	7.9	37.1	100
7.485	34.71	37.6	28.421	8.47902	31	-4.03005	0.7	19.6	103
7.485	47.41	50.8	39.6334	9.96655	44	5.16408	1.2	26.6	104
7.485	45.39	48.74	28.1338	19.7062	39	-5.51597	0.9	22.9	111
7.487	42.26	45.15	35.3116	4.73844	39	2.4984	5.1	27.1	107
7.488	46.61	49.62	47.5049	0.315093	43	12.5421	1.8	32.3	93
7.488	42.73	46.07	36.3295	7.14052	39	0.561901	2.6	20.4	103
7.488	39.08	42.4	35.5234	6.27656	36	-0.924019	0.6	23.8	96
7.488	64.75	67.98	56.8831	7.39687	62	20.4361	3.7	42.1	96
7.489	43.41	46.57	42.4872	1.28277	40	6.61222	2.8	30.8	99
7.49	41.67	44.7	26.062	14.838	38	-7.95459	3.8	13.7	105
7.49	46.11	48.93	39.4868	8.54317	43	7.5547	0.9	24.7	94
7.49	38.16	41.05	34.5906	5.85938	35	2.63259	0.6	23	103
7.49	41.04	43.73	38.1963	4.93372	36	4.7686	0.6	23	93
7.49	40.53	43.22	38.617	3.70301	37	7.5547	0.9	29	100
7.49	47.76	50.76	43.1839	4.87608	44	7.36896	2.7	25.4	103
7.49	52.07	54.98	57.9473	-4.86726	49	24.5499	1.9	37	87
7.49	36.52	39.25	30.4136	8.23641	33	-0.896474	0.6	24	106
7.49	52.54	55.38	54.0454	0.134607	48	18.2347	1.2	33	97
7.49	43.65	46.91	40.2664	4.34359	40	6.90461	2.3	23.2	108
7.49	35.14	38.29	39.0844	-1.4944	31	4.7686	0.7	21.7	105
7.49	43.99	47.13	43.3637	2.66628	39	6.16165	1.1	25.4	96
7.49	45.82	48.74	44.759	1.98105	42	9.69071	2	31.6	96
7.49	44.31	47.45	45.8028	0.247237	41	11.8267	1.4	30.6	103
7.49	46.74	49.86	47.6287	1.3313	44	12.5697	0.9	33.4	106
7.49	38.88	41.87	33.9301	7.13994	34	1.23954	0.8	21.2	105
7.49	47.05	49.78	37.5201	10.2599	43	5.51156	2	25.7	110
7.49	45.32	48.54	47.7094	0.0305718	41	12.5697	0.8	28.5	93
7.49	33.56	36.54	26.0529	7.78713	30	-7.3045	2.7	17	108
7.49	37.54	40.54	29.2409	9.49906	34	-4.42553	1.8	17.5	109
7.49	40.34	44.02	37.3601	4.25988	36	0.496576	2.4	14.8	100
7.49	40.96	44.08	28.6318	15.2482	37	-6.56154	0.2	29.2	94
7.49	39.91	43.01	41.6566	0.853445	35	7.5547	0.5	27.2	103
7.49	44.12	47.47	46.6519	0.318105	40	13.2198	0.5	27.6	101
7.49	41.21	44.65	39.5271	3.52289	37	4.7686	1.6	22.3	99
7.49	36.5	39.52	35.7905	3.22952	33	1.23954	0.5	18.6	97
7.49	42.69	45.6	37.5191	6.08087	39	4.02564	2	27.1	103
7.49	42.32	45.62	34.2784	10.4416	40	1.23954	0.9	24.1	106
7.49	38.58	41.3	29.7632	10.2368	33	-0.153514	1.3	20.1	111
7.49	34.66	37.5	33.855	2.54499	32	4.02564	1.1	27.5	111
7.49	36.77	39.8	36.8615	2.2385	32	4.02564	0.7	19.2	111
7.49	27.61	30.81	25.0429	4.06706	23	-5.81858	1.7	15.7	105
7.49	41.23	44.67	41.0947	1.97534	37	7.5547	1.6	24.4	101
7.49	41.3	44.35	44.4166	-1.16664	37	11.1766	1.1	24.6	107
7.49	34.63	37.51	40.4854	-4.07543	31	6.16165	1.1	24.1	103
7.49	40.16	44.18	38.9685	3.41153	37	6.90461	1.8	23.5	103
7.49	41.2	43.31	41.0148	0.79524	37	6.90461	1.5	21	98
7.49	38.82	41.77	38.2766	2.39336	35	4.7686	1.1	20.9	103
7.49	42.09	45.08	43.686	-0.605974	38	11.1766	2	33.1	102
7.491	39.71	42.75	36.4381	5.11186	35	2.55349	1.2	25.8	97
7.491	37.66	40.94	43.3601	-3.72013	35	9.24013	1.3	28.7	98
7.492	46.48	49.8	44.1111	2.78892	43	8.13946	2.9	29.2	108
7.494	37.78	40.95	25.82	14.33	35	-3.72035	0.8	17.1	101
7.495	40.12	43.45	33.8083	7.3417	37	-0.177521	2.3	23.6	113
7.495	40.38	43.49	29.4663	12.2237	37	-4.44954	1.8	21.1	116
7.496	42.94	45.94	48.9937	-4.75369	39	13.7668	1.7	34.8	102
7.496	52.84	56.29	53.1714	0.118628	50	18.9675	3	37.5	105
7.499	44.44	48.27	26.7695	11.5005	41	-6.53046	10	13	104
7.499	45.78	49.11	39.8028	6.60721	42	4.4282	2.7	26.3	104
7.5	37.19	39.86	37.0547	2.00531	33	5.55641	0.8	25.2	105
7.5	41.21	44.49	36.8856	5.50442	37	1.93448	2.1	23.9	114
7.5	44.47	47.49	31.8471	14.1429	41	-0.294398	1.5	18.9	101
7.5	47.83	50.74	52.284	-2.14404	45	19.3012	0.6	38	103
7.5	38.76	41.89	38.1955	2.69449	35	4.81345	1	25.9	96
7.5	47.25	50.02	47.1458	0.674168	44	12.8003	2.2	25	110
7.5	35.64	38.85	38.1544	-0.104381	32	3.32753	0.8	21.8	102
7.5	41.17	44.02	40.3119	1.90809	37	7.69242	1.8	24.5	104
7.5	38.76	41.59	41.0559	-0.865895	34	8.43538	1.4	23.1	103
7.5	36.32	39.45	35.3734	2.47657	31	2.58457	1.6	18.6	104
7.5	45.32	48.23	48.6057	-1.1757	42	14.9363	0.8	36	108
7.5	40.51	43.45	38.7739	2.77614	36	5.55641	1.9	24.5	116
7.5	40.24	43.16	41.8463	0.513703	37	6.2065	0.8	24.1	105
7.5	39.09	42.08	38.9465	0.33354	35	8.43538	2.8	30	101
7.5	30.1	33.32	34.6181	-1.99815	26	0.448562	0.7	18	109
7.5	31.87	34.97	29.1133	3.95674	28	-2.43041	1.9	15.1	116
7.5	37.88	40.67	32.4299	7.34013	34	-1.03736	0.9	17.8	109
7.5	44.28	47.44	39.2335	7.50645	40	4.81345	0.7	24.2	101
7.5	44.59	47.69	45.1591	0.330851	41	10.5714	2.2	25.2	93
7.5	47.66	51.26	45.6814	4.47859	43	9.82843	1.1	27.7	95
7.5	51.93	54.53	43.7509	9.37912	50	7.69242	1.4	27.4	103
7.5	40.69	44.1	40.6543	2.04572	38	6.94946	1.4	24.2	100
7.5	38.61	41.4	39.8907	0.109305	35	6.94946	1.4	23.6	102
7.5	42.39	45.36	44.6018	-0.141838	39	9.17834	0.9	28.9	99
7.5	46.51	49.35	48.2171	-1.16709	42	15.6792	2.3	31.5	95
7.5	39.36	42.59	36.1295	5.56049	36	3.32753	0.9	25.2	110
7.5	41.77	44.7	37.92	6.38003	38	5.55641	0.4	26.2	87
7.5	39.24	43.71	32.1653	10.2447	35	0.448562	1.3	22.4	99
7.5	37.46	41.05	33.9362	6.51378	34	1.93448	0.6	16.9	106
7.5	41.15	44.44	40.1551	2.48491	37	8.43538	1.8	22.3	120
7.5	41.81	44.98	35.5128	7.46724	38	2.58457	2	22	107
7.5	41.14	43.93	38.1919	3.93813	37	6.2065	1.8	28.3	98
7.5	39.82	42.7	38.4631	2.23693	36	6.94946	2	23.3	107
7.5	38.74	41.7	41.1024	-1.70242	35	9.17834	2.3	23.1	107
7.5	45.94	49.11	32.2876	14.1224	43	-1.03736	2.7	20.4	105
7.5	40.52	42.85	39.9746	1.17543	36	6.94946	1.7	21.4	98
7.501	36.11	38.68	29.2796	6.80042	32	-2.97386	2.6	18.6	111
7.502	48.63	51.18	44.1161	5.96393	44	9.20589	1.1	32.2	98
7.502	56.24	59.3	54.2712	1.72882	53	19.7002	3.3	37.8	105
7.502	34.98	37.9	28.446	8.65396	32	-3.5173	0.8	19.9	116
7.503	48.29	51.45	43.344	4.10598	45	7.73374	4	30.8	100
7.503	41.42	44.39	30.7668	12.2232	38	-0.8103	1.4	23.6	117
7.505	40.97	43.87	34.6652	7.5048	38	2.00335	1.7	27.6	102
7.505	42.35	45.29	44.5948	-0.904787	38	10.5474	1.6	33.4	101
7.507	48.61	51.81	45.1177	5.4923	44	9.36762	1.2	31.5	89
7.507	40.68	43.52	36.2129	5.70711	37	4.07403	1.6	27.1	96
7.507	42.01	44.94	36.0168	4.92315	39	2.49524	4	25.8	104
7.508	38.62	41.49	31.9038	8.18621	36	-0.834307	1.4	26.1	116
7.509	44.67	47.89	31.8015	12.7885	41	-0.913404	3.3	24.3	107
7.51	30.73	33.41	31.9872	-0.57719	28	0.307678	2	17.9	111
7.51	51.04	54.3	51.4942	0.105804	48	16.2813	2.7	36.1	105
7.51	44.66	47.4505	50.2558	-5.70534	42	16.6528	2.9	31.6	99
7.51	38.54	41.65	32.4674	8.78255	35	-2.66416	0.4	20.2	107
7.51	42.35	45.45	38.7471	4.30286	37	4.02248	2.4	24	97
7.51	35.49	38.2	35.6414	1.15861	31	4.02248	1.4	19.3	114
7.51	37.17	40.22	39.7894	-0.669446	32	6.99432	1.1	20.9	102
7.51	40.94	43.85	36.2186	4.63138	36	1.05064	3	23.8	101
7.51	41.28	44.22	35.0579	6.86207	37	1.05064	2.3	20.6	107
7.51	47.25	50.05	47.6317	0.0182937	42	13.681	2.4	27.1	110
7.51	40.64	43.81	39.3393	3.67069	37	4.02248	0.8	23.9	105
7.51	38.66	41.59	45.0215	-6.13147	35	9.96616	2.7	23.9	104
7.51	55.45	58.54	57.7766	0.0633843	53	23.3394	0.7	36.1	102
7.51	49.64	52.76	44.2392	7.12081	45	11.4521	1.4	29.2	110
7.51	53.31	56.23	48.7522	6.77783	50	15.1669	0.7	35.4	106
7.51	50.12	53.03	48.9579	0.872054	46	15.1669	3.2	28.1	94
7.51	40.02	43.03	34.9039	7.12612	36	1.7936	1	21.1	106
7.51	29.56	32.85	29.4665	1.28353	25	-4.05721	2.1	14.8	116
7.51	39.87	42.87	40.9154	0.954609	36	6.99432	1	20.7	98
7.51	41.99	44.63	49.8438	-6.81384	39	18.1387	1.6	33.9	94
7.51	42.74	46.03	38.0235	6.80654	40	2.53656	1.2	20.8	109
7.51	38.73	41.79	43.577	-3.38705	36	9.96616	1.6	28.3	101
7.51	41.77	44.69	40.671	3.61902	38	6.99432	0.4	29.1	101
7.51	40.85	43.88	35.1164	7.3636	36	0.307678	1.4	17.6	96
7.51	35.82	39.58	31.576	6.90395	31	1.05064	1.1	15.2	96
7.51	41.72	45.7	38.4656	6.23443	38	6.25136	1	21.2	91
7.51	39.08	41.73	34.8768	3.95323	36	4.02248	2.9	23.4	98
7.51	40.13	42.83	37.1588	4.57122	37	5.5084	1.1	20.6	101
7.51	45.65	48.9	38.5297	7.37029	42	4.02248	3	24.6	105
7.51	35.71	38.83	39.0138	-1.48378	32	4.02248	1.3	20.5	114
7.51	37.51	41.49	34.2245	5.56547	34	1.05064	1.7	18.6	111
7.51	36.05	39.15	37.0807	0.86926	32	6.25136	1.2	23.1	110
7.51	48.74	52.02	46.7148	3.00521	45	6.99432	2.3	25	105
7.51	34.72	37.72	33.931	2.889	31	1.7936	0.9	18.6	109
7.512	42.11	45.11	41.2078	3.10223	38	5.16446	0.8	24.9	96
7.515	41.31	43.89	43.5718	-1.38182	38	9.10632	1.7	30.7	99
7.516	47.46	50.24	42.5273	3.61271	44	7.07695	4.1	28.1	104
7.518	36.73	39.81	34.0947	3.61531	34	0.789339	2.1	26.7	104
7.52	37.09	39.86	37.1991	1.76091	33	5.55325	0.9	21.4	107
7.52	37.04	39.56	39.3919	-0.631906	33	7.78213	0.8	26.8	106
7.52	41.83	44.58	39.2343	3.5457	39	5.36751	1.8	29.8	107
7.52	31.64	34.4	31.631	0.66899	28	1.00262	2.1	17	108
7.52	34.48	37.32	32.9911	2.02885	30	0.259665	2.3	18.8	106
7.52	39.96	42.72	34.6441	7.07588	36	3.2315	1	22.2	98
7.52	36.97	40	26.3798	10.8202	34	-2.80505	2.8	15.3	110
7.52	44.91	48.14	32.1039	15.0361	42	-1.96922	1	21.3	117
7.52	45.06	48.243	44.7771	0.0658425	42	11.5898	3.4	26.8	102
7.52	42	45.11	40.2372	2.77279	38	3.97446	2.1	26	102
7.52	38.77	42.08	28.5869	11.0931	34	-2.80505	2.4	20.2	109
7.52	38.06	40.65	35.833	3.21698	34	3.97446	1.6	20.7	112
7.52	46.13	49.05	46.4002	2.14983	42	10.8468	0.5	27.1	92
7.52	41.42	44.77	41.282	2.98802	37	7.78213	0.5	21.3	103
7.52	40.47	43.25	40.7771	1.07288	37	6.29621	1.4	26.4	105
7.52	45.02	47.85	46.304	1.146	41	11.5898	0.4	30.6	108
7.52	44.73	47.56	50.1616	-4.20159	42	16.1404	1.6	30.1	94
7.52	31.62	34.71	28.8824	1.42762	28	-4.29097	4.4	12.9	115
7.52	36.9	39.71	28.7808	9.42922	33	-2.80505	1.5	22	111
7.52	50.73	54.08	48.6516	3.82836	46	12.3328	1.6	33.3	87
7.52	48.98	52.12	47.8107	3.50927	46	12.3328	0.8	30.7	95
7.52	42.2	45.32	38.1612	4.85882	38	3.97446	2.3	18.7	98
7.52	43.37	46.87	43.2043	2.36571	40	7.78213	1.3	23.5	110
7.52	52.34	56	54.7681	0.0318843	48	19.2051	1.2	31.2	86
7.52	45.31	48.66	44.5299	3.5301	42	10.1039	0.6	28.2	97
7.52	34.39	37.16	36.2112	-0.0512009	31	5.55325	1	18.1	111
7.52	45.01	48.19	47.8266	-2.23663	42	13.0757	2.6	27.5	93
7.52	47.62	51	45.0606	4.43936	44	11.5898	1.5	32.2	109
7.52	38.82	41.57	36.5612	3.50884	35	5.55325	1.5	26.2	103
7.52	44.55	47.97	49.4184	-1.94842	41	12.3328	0.5	27.2	96
7.52	42.67	46.1	44.2411	-0.341075	39	7.03917	2.2	22.6	100
7.521	42.93	46.29	37.7031	5.88687	39	2.96667	2.7	26.7	105
7.522	39.32	41.67	37.3405	3.02949	35	1.866	1.3	24.4	109
7.522	42.08	44.58	43.795	-1.01502	38	8.64551	1.8	31.5	95
7.523	41.19	44.2	31.3971	11.9029	37	-2.94947	0.9	17.6	100
7.523	50.1	53.25	47.1578	2.69217	47	10.981	3.4	33.1	101
7.525	42.66	45.46	35.1721	8.68794	39	1.81445	1.6	22.8	104
7.528	40.61	43.5	36.7425	5.05751	37	5.10622	1.7	28.7	99
7.53	34.98	37.53	35.7602	0.669762	31	5.50524	1.1	21.1	105
7.53	34.49	37.4	34.0523	2.44774	30	3.18349	0.9	18.6	108
7.53	51.32	54.68	58.485	-4.50497	48	24.9151	0.7	36.2	88
7.53	42.39	45.96	40.0738	5.08625	37	7.82699	0.8	27	101
7.53	57.98	60.61	55.4851	3.62493	53	21.8504	1.5	38.5	96
7.53	54.75	57.94	54.9811	2.15889	52	22.5933	0.8	36.1	100
7.53	44.86	48.07	45.2011	1.96886	42	12.4705	0.9	25.3	111
7.53	29.27	32.31	30.6576	0.252358	25	-6.10351	1.4	13.2	110
7.53	45.61	48.83	47.9736	0.456438	42	13.3063	0.4	28.6	95
7.53	39.39	42.25	37.574	3.97603	36	4.76228	0.7	25.1	106
7.53	37.81	40.64	36.474	2.26601	35	3.92645	1.9	23.5	103
7.53	36.36	39.28	36.1013	2.07867	33	4.76228	1.1	22.2	111
7.53	32.93	35.75	31.2666	3.48337	29	0.118781	1	14.2	107
7.53	40.09	42.94	40.4186	1.32136	36	7.82699	1.2	21	101
7.53	42.84	46.13	42.1261	2.50386	39	3.92645	1.5	27.1	104
7.54	34.94	38.008	25.4524	11.8896	32	-6.43013	0.666	15.6	106
7.54	47.64	51.2	45.1536	4.44639	44	11.8653	1.6	28.6	100
7.54	42.19	45.13	41.8398	2.09021	38	7.87185	1.2	27.1	100
7.54	36.59	39.32	35.4734	2.94657	33	2.29965	0.9	23.6	98
7.54	45.35	47.68	32.6994	10.6806	42	0.720857	4.3	21	99
7.54	37.47	40.37	37.745	0.824995	34	6.29306	1.8	23.9	108
7.54	40.26	43.55	40.3088	1.54122	37	7.87185	1.7	22.1	102
7.54	42.06	44.85	45.4311	-2.18113	39	12.6082	1.6	24.9	100
7.54	45.02	48.2	37.467	10.133	42	4.71427	0.6	27.2	109
7.54	49.15	52.54	52.2652	-2.72517	46	18.1804	3	34.1	96
7.54	40.25	43.44	43.1028	-0.462772	36	9.45064	0.8	24.4	96
7.54	50.4	54.06	49.0115	4.04851	46	15.0228	1	31.4	94
7.54	44.31	47.94	42.0893	4.95066	40	5.45723	0.9	24.4	100
7.54	41.51	44.51	34.696	7.61398	39	3.13548	2.2	20.1	106
7.54	44.36	47.47	38.8935	6.0765	41	7.03602	2.5	20.1	103
7.54	37.83	40.65	27.6312	12.4188	34	-0.857933	0.6	22.6	102
7.54	46.98	50.46	47.8914	1.36859	43	12.6082	1.2	29.2	96
7.541	47.7	50.6	39.8318	6.46816	44	4.5423	4.3	23.9	102
7.542	44.84	47.71	37.4961	8.91392	41	4.37033	1.3	29.1	99
7.544	44.9	48.6	39.2651	5.73485	40	2.91196	3.6	25.5	111
7.546	38.68	41.74	35.6244	5.41561	35	0.896363	0.7	20.8	103
7.547	45.31	48.53	40.7175	4.9125	42	4.06772	2.9	26.6	106
7.547	44.88	48.06	35.4958	10.1642	41	2.11745	2.4	21.4	97
7.55	44.84	47.34	28.3043	11.6357	42	0.487103	7.4	21.5	112
7.55	43.03	46.36	42.0216	3.73841	39	6.988	0.6	26.7	97
7.55	40.11	43.23	43.8582	-2.42817	36	9.49549	1.8	27	104
7.55	45.03	47.74	44.3809	2.1591	43	12.7459	1.2	33.1	104
7.55	47.1	49.99	39.2148	9.47518	43	5.40921	1.3	21.1	123
7.55	47.4	50.47	43.1124	3.15764	43	11.0743	4.2	23.3	97
7.55	47.84	50.98	45.4942	1.78579	45	12.7459	3.7	25.1	95
7.55	45.69	48.75	47.385	0.365042	41	15.1606	1	28.5	98
7.55	41.1	43.73	35.1952	6.53479	37	4.57338	2	23.4	103
7.55	40.7	43.61	47.3527	-4.94275	37	15.9964	1.2	35.3	103
7.55	37.62	40.23	38.41	0.719987	33	9.49549	1.1	27.1	111
7.55	47.55	50.46	53.9399	-4.47991	44	19.2468	1	31.3	100
7.553	35.12	37.64	29.6405	6.29952	32	0.621291	1.7	23	104
7.553	51.44	54.56	43.8365	6.32353	48	8.23663	4.4	28	99
7.557	40.26	43.22	35.5047	4.51527	36	0.954991	3.2	19.8	114
7.558	40.56	43.91	30.7983	11.0117	36	-2.18882	2.1	17.5	113
7.56	39.07	42.54	31.4007	9.33935	34	-1.32544	1.8	15.6	112
7.56	45.66	48.7	43.8623	2.23767	43	9.44748	2.6	25.9	102
7.56	45.69	48.62	45.8007	-0.480669	43	11.1191	3.3	27.6	101
7.56	44	47.25	44.6793	1.57067	40	10.2833	1	22.1	110
7.56	41.61	45.1	41.6877	2.3123	39	8.61165	1.1	29.2	107
7.56	37.76	40.28	24.5221	13.2579	35	-2.16127	2.5	21.7	108
7.56	43.05	46.2	37.8652	5.93477	40	6.19703	2.4	27.6	103
7.56	52.16	55.53	49.6789	2.85113	49	16.1341	3	28.4	92
7.56	44.53	47.87	44.5115	2.95854	40	8.61165	0.4	29	92
7.56	44.88	47.96	43.1693	3.49066	41	10.2833	1.3	22	98
7.56	42.8	45.78	42.3864	2.39363	40	11.1191	1	30.2	99
7.56	36.24	38.97	36.3381	1.13189	32	4.52537	1.5	18	100
7.566	36.69	39.24	27.5938	8.74618	34	-0.871325	2.9	18.1	96
7.567	47.1	50.08	43.2131	5.56694	44	9.26528	1.3	29	96
7.567	46.42	49.6	41.8314	4.76861	43	5.55048	3	32.7	103
7.57	46.67	49.79	41.9474	6.74261	43	6.89198	1.1	27.2	103
7.57	44.09	47.29	41.09	5.1	40	8.65651	1.1	29	96
7.57	45.57	48.5	41.8765	5.52347	43	9.49234	1.1	26.9	100
7.57	38.46	41.09	33.7163	5.77366	35	3.54866	1.6	24.6	110
7.57	41.86	44.98	24.9142	18.3658	38	-4.15955	1.7	15	94
7.57	40.36	43.6	41.5417	0.858324	36	7.72781	1.2	25.5	100
7.57	33.19	36.07	29.3488	4.62115	30	-2.48789	2.1	17.6	108
7.57	39.09	42.02	30.5494	10.7706	35	-1.55919	0.7	17.4	94
7.58	54.23	57.37	58.0661	-1.49606	52	25.1394	0.8	38.5	87
7.59	36.89	39.56	33.3874	4.57262	34	3.08115	1.6	24.8	102
7.59	36.09	39.21	36.5095	0.800458	33	6.70308	1.9	22.1	108
7.59	42.64	45.83	35.9661	6.56388	40	5.77438	3.3	19.2	103
7.59	39.43	42.37	38.0903	2.97966	36	7.53891	1.3	28.8	103
7.59	40.05	42.62	38.1514	3.06865	37	7.53891	1.4	28.2	94
7.59	40.63	43.47	38.3995	3.8705	37	7.53891	1.2	21.6	100
7.593	44.03	47.2	41.6068	3.7932	41	6.93014	1.8	26.6	99
7.6	46.38	49.32	35.8799	8.44006	43	5.63349	5	25.3	102
7.6	42.3	44.95	41.1721	2.97793	40	8.32672	0.8	31.5	107
7.6	46.24	48.91	44.4528	3.75721	43	8.32672	0.7	28.7	110
7.6	53.8	57.3	53.8298	2.27021	49	22.0715	1.2	33.5	101
7.6	35.22	38.7	37.5624	-0.062371	31	3.77609	1.2	18.3	106
7.61	45.25	48.31	43.9687	0.841301	43	12.9222	3.5	29	97
7.62	53.12	56.43	55.2301	-0.700079	49	22.3469	1.9	33.5	88
7.62	46.17	49.14	38.63	5.70998	42	8.97366	4.8	29	99
7.63	43.33	45.99	39.0197	2.77034	40	7.90407	4.2	28.2	100
7.64	40.57	43.93	42.0386	0.491425	38	10.6422	1.4	28.5	106
7.64	39.87	42.43	29.6748	11.9552	37	3.67691	0.8	22.6	106
7.65	47.51	50.31	43.6514	5.3586	43	10.4084	1.3	27	96
7.65	42.05	44.66	42.1123	1.04768	39	10.4084	1.5	25.7	104
7.66	33.26	36.58	29.8357	4.24431	30	-3.38437	2.5	12.2	107
7.66	47.27	50.14	43.1873	5.85273	44	10.2675	1.1	22.6	95
7.67	42.29	45.34	43.7589	-0.918864	38	11.0553	2.5	23.7	98
7.67	37.39	40.63	32.1676	6.86237	34	-0.739152	1.6	18.3	109
7.74	34.01	36.8	26.0082	4.5918	31	-4.13996	6.2	12.6	109
7.75	39.73	42.55	33.3162	8.6338	36	2.77728	0.6	22.7	101
