# Supplementary material for: Connecting two worlds: positive correlation between physicochemical approach with blood gases and pH in pediatric ICU setting
Source: BMC Res Notes. 2019 Nov 9;12:742. doi: 10.1186/s13104-019-4770-6 (PMC6842531; doi:10.1186/s13104-019-4770-6)
Supplement: Supplementary file 2 — Additional file 2: Table S2. Raw data of the measured pH from blood gas analysis and physicochemical parameters in the metabolic subgroup (n = 743 samples). [file 13104_2019_4770_MOESM2_ESM.xlsx]

## Sheet: metabolic_subgr
Table S2. Raw data of the measured pH from blood gas analysis and physicochemical parameters in the metabolic subgroup (n = 743 samples)
pH	SID (Na+K-Cl)	SIDa	SIDe	SIG	Na-Cl gap	SBE	Lactate	HCO3	Cl
6.96	37.6	42.45	28.6596	3.09038	33	-12.0036	10.7	12.7	97
6.96	43.58	47.71	23.6036	16.3064	39	-15.997	7.8	14.3	107
6.96	47.18	50.99	23.6207	17.6693	42	-16.3685	9.7	13.1	105
6.979	50.26	53.35	31.5936	7.95636	45	-11.5562	13.8	15.6	98
6.999	46.96	50.43	26.0942	7.33577	41	-15.4599	17	11.5	106
7.045	32.58	34.84	29.717	0.922988	28	-7.58251	4.2	14.9	106
7.06	33.41	36.3	15.279	8.22095	29	-20.2849	12.8	7.4	115
7.07	38.33	40.9	21.2889	19.0111	35	-18.2897	0.6	8.6	127
7.07	41.13	43.85	23.6442	11.8058	36	-15.5965	8.4	12.8	107
7.072	45.26	47.78	34.3276	-2.24759	41	-3.77446	15.7	18.7	110
7.08	24.39	27.12	20.1288	5.89122	22	-15.273	1.1	10	127
7.11	19.49	22.58	13.8523	7.32768	15	-21.6394	1.4	5	120
7.12	30.96	34.33	33.5825	0.34749	25	-3.57772	0.4	16.1	107
7.13	42.53	46.43	28.7196	14.1104	38	-12.8199	3.6	10.9	102
7.14	37.29	40.27	18.4677	11.3023	33	-15.8397	10.5	14.5	115
7.16	34.26	37.17	25.3775	9.1925	29	-9.43485	2.6	18.1	114
7.16	44.58	47.77	29.3838	14.2862	40	-10.3635	4.1	16.9	100
7.16	39.54	42.27	39.211	2.35896	36	-0.797939	0.7	16.9	105
7.16	36.4	39.38	37.8997	1.18031	32	2.1739	0.3	22.6	104
7.17	44.34	47.7	31.9218	14.5782	40	-5.86093	1.2	16.5	102
7.17	31.81	34.63	30.1004	3.92956	28	-4.83936	0.6	20.3	109
7.18	29.92	32.75	18.8651	12.9849	26	-15.6603	0.9	11.4	111
7.18	43.27	45.8	26.3665	18.2335	39	-12.5027	1.2	13.9	101
7.181	40.57	44.28	30.4546	11.1254	37	-8.77414	2.7	18.7	97
7.2	39.97	44.27	28.2367	14.3333	36	-8.41959	1.7	17.4	99
7.2	39.47	42.81	34.3657	7.24428	35	-5.81923	1.2	19	100
7.2	38.26	40.73	25.1501	14.8799	35	-13.0631	0.7	13.7	129
7.2	42.16	44.95	31.0799	12.3701	38	-6.56219	1.5	19.1	120
7.2	31.4	34.06	32.0684	0.191606	27	-5.44775	1.8	14.3	110
7.202	36.4	39.2	22.7477	15.6523	33	-11.8282	0.8	15.7	111
7.21	38.4	41.27	27.2205	12.9495	35	-7.81752	1.1	21.6	103
7.21	38.17	41.28	33.5622	6.51781	34	-3.35976	1.2	18.4	97
7.21	41.4	44.58	33.0042	9.97584	37	-3.35976	1.6	20	99
7.21	31.69	34.54	19.973	13.167	28	-14.1327	1.4	11.1	110
7.21	32.89	36.15	36.3779	-1.22792	29	-3.35976	1	14	116
7.21	32.64	35.45	25.0827	9.16733	29	-9.30344	1.2	12.1	98
7.212	34.69	37.23	24.891	11.339	31	-8.99728	1	13.6	111
7.22	30.08	33.03	19.4205	12.4095	26	-14.0878	1.2	13.8	110
7.22	36.81	39.58	28.6101	9.66985	34	-5.35804	1.3	20.6	104
7.22	21.66	23.71	16.9008	1.0092	18	-13.7163	5.8	10.6	121
7.225	39	41.72	29.5316	4.78842	35	-5.66066	7.4	17.7	111
7.23	30.93	34.14	17.1597	14.0803	28	-15.2503	2.9	14.6	115
7.23	41.62	44.43	27.4136	13.4164	37	-9.02799	3.6	16.2	103
7.234	48.08	52.13	31.7047	-0.174674	44	-6.00106	20.6	14.5	106
7.236	41.4	44.61	32.4407	11.4693	38	-4.67333	0.7	18.7	101
7.24	39.74	42.95	28.8267	12.8233	36	-9.076	1.3	17.9	103
7.24	37.37	39.96	25.0958	14.1642	34	-12.5122	0.7	14.1	126
7.24	37.25	40.12	27.6369	11.7831	34	-10.0976	0.7	16	117
7.24	45.34	48.44	30.9216	14.5184	42	-7.31147	3	18.6	98
7.24	31.98	35.18	32.8986	0.381351	28	-4.98972	1.9	14.4	109
7.243	38.09	41.06	29.9028	9.45723	35	-5.8771	1.7	16.5	94
7.243	38.4	41.06	24.095	8.46502	34	-14.6069	8.5	11.3	107
7.249	42.66	45.89	29.7088	6.08125	39	-9.88075	10.1	10.6	93
7.25	38.64	42.24	33.4964	7.54357	35	-5.22347	1.2	17.9	95
7.25	29.77	32.51	19.0256	11.9844	26	-14.139	1.5	12.2	111
7.25	39.62	42.74	42.4249	-0.884854	36	6.47815	1.2	22.5	108
7.25	34.69	37.44	24.4441	10.8959	31	-11.26	2.1	13.9	100
7.25	45.22	48.17	27.3301	15.7399	42	-7.63809	5.1	19.8	108
7.25	28.1	31.21	28.1998	1.81019	24	-5.96643	1.2	14.2	116
7.255	36.63	39.54	28.8277	9.31229	33	-8.68367	1.4	12.8	100
7.26	36.36	39.58	26.3809	11.1991	33	-10.0079	2	14.8	109
7.26	42.69	44.78	29.5741	13.3059	38	-8.52194	1.9	16.3	100
7.26	45.3	49.07	25.9967	6.87327	41	-15.5801	16.2	8.5	103
7.26	38.4	41.41	27.1245	13.3855	35	-8.3362	0.9	15.3	100
7.26	35.03	37.87	29.4575	6.31249	31	-6.66454	2.1	17.8	106
7.26	40.16	43.72	39.7021	2.71787	36	1.69376	1.3	22.6	105
7.26	29.85	32.4	30.3831	1.11693	26	-4.99288	0.9	15	113
7.26	32.05	36.07	24.9808	10.2892	29	-10.0079	0.8	12.1	127
7.26	26.46	29.51	23.4411	5.76886	24	-10.8437	0.3	14.5	123
7.26	31.36	34.18	27.1993	5.58074	28	-5.82871	1.4	20.3	105
7.265	40.55	43.24	32.1905	7.64953	36	-6.22419	3.4	18	110
7.27	40.67	44.72	32.0376	11.6824	38	-7.36264	1	14.8	104
7.27	35.47	38.56	26.538	9.92197	31	-10.3345	2.1	12.5	102
7.27	37.28	41.05	38.0193	1.23066	32	0.252699	1.8	15.5	111
7.27	33.32	36.44	27.9311	7.80885	30	-7.82699	0.7	14.4	124
7.27	33.8	36.64	28.8854	5.85462	30	-7.36264	1.9	15.8	109
7.272	43.67	46.76	32.0946	13.6654	39	-7.52084	1	19.3	96
7.275	38.11	41.2	31.8162	8.28383	34	-4.97203	1.1	15.2	98
7.277	39.58	43.08	30.7338	10.4462	36	-5.03735	1.9	15.5	97
7.277	38.82	41.88	24.0199	17.0601	35	-10.6096	0.8	14.8	107
7.278	32.2	35.01	30.0797	4.03028	29	-8.27403	0.9	17.6	104
7.28	39.69	42.12	28.8248	10.6952	35	-9.08231	2.6	12.5	99
7.28	30.48	33.21	19.897	12.213	27	-12.5185	1.1	13.2	109
7.28	38.54	41.33	26.6733	13.8567	36	-9.08231	0.8	14.4	122
7.28	38.17	40.95	27.1116	13.3384	35	-10.3825	0.5	16.5	120
7.28	38.43	41.05	25.2762	15.2738	35	-12.0542	0.5	13.8	126
7.28	21.19	24.1	21.3046	2.4954	16	-11.6827	0.3	9.6	130
7.28	35.96	39	24.799	13.401	31	-8.15361	0.8	19.5	115
7.28	32.85	35.33	26.0997	7.53027	29	-8.15361	1.7	17.2	113
7.282	43.27	47.07	25.7308	6.83925	39	-14.3484	14.5	8.4	106
7.284	38.09	40.61	24.4711	15.4389	35	-9.30583	0.7	17.9	105
7.289	38.1	40.94	23.5717	16.5683	34	-10.2585	0.8	14.9	103
7.29	35.76	37.89	26.1148	10.6752	28	-8.38737	1.1	12.3	100
7.29	41.47	45.18	31.8928	11.5872	38	-4.85831	1.7	18.6	100
7.29	38.11	41.1	26.6525	13.4475	34	-6.80858	1	16.2	102
7.29	39.15	42.18	20.6941	20.3859	36	-16.5599	1.1	11.4	127
7.29	41.87	45.1	31.9766	10.8234	37	-4.48683	2.3	19.3	103
7.29	44.38	47.87	40.4492	6.22078	40	1.73546	1.2	24	103
7.29	50.95	54.08	29.8346	10.2454	48	-5.41553	14	18.4	106
7.29	34.84	37.63	27.2471	9.58293	31	-5.87988	0.8	19.1	111
7.29	36.81	39.99	25.9503	12.2397	32	-10.3376	1.8	16.6	99
7.29	36.41	39.65	24.5337	13.6163	33	-11.2663	1.5	10.5	135
7.293	39.94	42.84	26.7287	15.4113	36	-7.97457	0.7	16.7	100
7.293	36.67	39.4	30.4516	1.44844	33	-2.86672	7.5	20.3	103
7.295	39.56	42.54	22.9188	18.0212	36	-11.1046	1.6	13.5	95
7.296	35.38	38.59	36.0703	1.41974	31	-0.968003	1.1	20.8	107
7.3	30.19	33.34	18.4552	13.5848	28	-14.0076	1.3	16.4	113
7.3	41.37	43.76	29.4885	11.7715	37	-6.67085	2.5	18.6	98
7.3	21.57	24.04	20.374	-0.133994	18	-12.1502	3.8	10	115
7.3	37.08	39.8	29.3977	10.0023	34	-7.59955	0.4	13.7	129
7.3	36.45	40.09	30.1733	5.51672	33	-7.59955	4.4	8	99
7.3	36.92	39.88	31.3731	7.80691	33	-4.81345	0.7	15.3	118
7.3	34.9	37.55	31.7055	4.14453	32	-1.19152	1.7	21.4	109
7.3	35.01	37.7	27.7512	8.94875	31	-5.2778	1	20.9	106
7.3	33.02	35.59	27.6868	7.00322	29	-4.81345	0.9	19.7	107
7.3	34.23	36.75	29.1209	6.62914	31	-3.97762	1	21.4	112
7.3	38.89	41.35	24.1292	15.8208	35	-12.6145	1.4	14.5	104
7.3	45.84	49.17	37.7312	10.6388	42	0.665878	0.8	18.6	87
7.3	37.85	40.82	25.6764	12.8436	34	-9.82843	2.3	16.3	130
7.302	37.15	39.72	22.9845	9.53551	34	-10.6367	7.2	14.2	104
7.302	34.34	36.56	22.9534	12.3066	30	-11.0082	1.3	11.4	103
7.303	38.71	41.55	31.972	3.67798	35	-6.81527	5.9	19.1	107
7.303	43.93	47.28	31.0197	15.6603	40	-2.17177	0.6	22.2	93
7.305	49.57	52.5	28.7726	9.02742	46	-10.5025	14.7	13.5	98
7.305	41.11	44.64	31.3086	11.7314	38	-4.55885	1.6	21.5	113
7.307	34.24	36.87	29.8428	5.82718	30	-5.27426	1.2	18.4	102
7.31	32.38	35.45	16.7177	16.0323	29	-14.2413	2.7	11.9	117
7.31	35.86	38.96	26.577	9.58295	32	-8.4834	2.8	17.7	106
7.31	36.6	39.8	30.0115	8.08851	33	-5.04721	1.7	12.4	98
7.31	34.29	37.14	39.652	-4.71201	30	4.14692	2.2	19.3	104
7.31	36.06	39.18	24.5003	14.0797	33	-11.2695	0.6	11	126
7.31	41.18	44.07	25.717	17.553	38	-10.3408	0.8	15.1	120
7.31	36.57	39.71	31.4374	7.27261	33	-5.6973	1	13	111
7.31	31.17	33.97	25.6658	7.40417	27	-9.4121	0.9	15.4	114
7.31	28.16	31.23	25.5076	4.22236	24	-8.94775	1.5	11.7	109
7.31	33.19	35.94	30.2436	5.09636	29	-6.16165	0.6	13.4	105
7.31	35.92	38.81	23.2172	14.4928	32	-11.7338	1.1	13.6	105
7.31	42.5	45.74	37.2071	7.63293	39	0.896474	0.9	22.6	103
7.31	31.14	34.25	27.577	4.27299	28	-7.09035	2.4	14.5	137
7.312	33.39	35.63	23.4556	8.37445	29	-11.242	3.8	10.5	112
7.314	42.57	46.08	29.7797	14.9003	39	-7.03526	1.4	16.6	90
7.315	43.18	46.22	25.9049	7.11509	41	-11.2935	13.2	11.1	96
7.315	41.29	44.26	37.3015	5.55849	37	-0.799193	1.4	19.7	109
7.319	32.11	35.06	30.7469	2.91306	28	-3.25159	1.4	19.3	111
7.32	34.66	37.44	25.414	9.02602	31	-7.50984	3	14.9	107
7.32	35.84	38.89	36.4909	1.19906	31	-0.17311	1.2	14.2	111
7.32	32.26	35.25	25.0316	6.21842	29	-7.04549	4	13.5	109
7.32	39.76	42.44	27.2767	14.3633	37	-10.3888	0.8	16.4	121
7.32	35.71	38.24	25.0509	12.5891	32	-11.7819	0.6	13.5	129
7.32	34.44	37.56	36.7416	-1.98161	31	-0.8232	2.8	19.7	111
7.32	34.55	37.59	35.5067	-0.21665	31	-1.28755	2.3	18	111
7.32	33.74	36.64	33.5571	1.78292	30	1.59142	1.3	20	113
7.321	39.78	42.42	30.7374	4.48263	36	-7.86755	7.2	14.2	103
7.321	40.88	43.5	31.1362	11.0638	36	-2.66683	1.3	19.3	99
7.322	35.31	38.15	28.9581	8.19195	32	-6.64646	1	16.9	102
7.326	44.83	47.19	38.1729	7.71711	41	0.559616	1.3	19.7	93
7.329	35.29	38.19	31.9714	4.81864	29	-6.64293	1.4	15.7	106
7.329	39.62	42.51	24.0213	18.0887	37	-8.5932	0.4	17	103
7.33	34.93	38.18	28.1513	7.32869	30	-8.9509	2.7	17	111
7.33	43.07	46.33	30.9174	13.5126	39	-4.40027	1.9	18.1	97
7.33	34.81	38.01	29.169	8.04104	31	-5.51471	0.8	18.2	115
7.33	28.97	31.97	26.2404	3.72965	25	-8.48655	2	17.4	125
7.33	44.66	48.03	30.1515	11.0785	39	-7.00063	6.8	14.4	108
7.33	35.61	38.55	28.9095	8.44052	31	-4.49314	1.2	19.8	111
7.33	28.72	31.45	31.6017	-0.851654	25	-4.02879	0.7	15.7	115
7.33	40.77	43.79	27.7781	14.0119	35	-9.41525	2	17.3	104
7.33	38.37	41.25	40.757	-1.10701	34	6.27978	1.6	20.7	110
7.33	30.07	33	29.2652	2.73476	25	-4.02879	1	16.5	106
7.33	42.8	45.81	27.7688	13.2412	40	-5.51471	4.8	22	110
7.33	37.29	39.96	33.6915	5.06855	34	-1.05695	1.2	23.5	91
7.33	36.68	39.72	34.3893	4.1307	33	-0.128253	1.2	19	106
7.332	37.14	40.04	33.1954	5.64463	33	-3.35116	1.2	18.2	108
7.332	38.56	41.44	40.0726	0.267361	35	2.0353	1.1	21.4	95
7.333	33.15	36.3	30.638	4.66196	30	-6.30923	1	14.8	102
7.338	49.31	52.41	31.1884	9.12164	46	-8.93359	12.1	15.3	92
7.338	43.47	45.96	31.3804	8.77958	38	-7.72628	5.8	15.1	97
7.338	46.13	49.19	36.7307	9.35931	41	-3.54713	3.1	17.6	92
7.339	39.8	42.84	29.0993	12.8407	36	-5.01928	0.9	15.6	101
7.339	49.07	52.95	30.5844	4.76562	45	-5.94798	17.6	15.2	107
7.339	37.33	40.53	26.9223	12.0077	33	-6.13372	1.6	16.9	111
7.34	40.1	43.01	31.3177	8.79229	36	-5.93421	2.9	17.4	95
7.34	41.41	44.47	33.6331	9.43687	37	-0.919227	1.4	23.3	104
7.34	32.54	35.56	27.8543	4.60569	30	-3.42672	3.1	16.9	110
7.34	40.04	42.34	25.5867	15.6533	36	-10.8563	1.1	11.9	101
7.34	37.95	40.37	24.8608	14.4092	34	-10.2062	1.1	14.7	102
7.34	33.04	36.43	31.4533	3.47673	29	-3.42672	1.5	17.1	121
7.34	35.74	38.58	37.5327	-0.552742	32	1.58826	1.6	18.4	107
7.34	37.09	39.81	22.9604	16.2496	35	-10.9492	0.6	14.6	119
7.34	29.23	32.85	27.0108	4.43915	26	-6.49143	1.4	14.9	116
7.34	38.88	42.12	29.3616	11.5584	35	-2.96237	1.2	22	112
7.34	43.37	46.74	37.964	5.97596	40	0.102343	2.8	21.7	103
7.34	31.9	35.01	34.0811	-0.171076	28	-2.40515	1.1	18.6	114
7.34	34.38	37.49	31.134	5.05599	31	-4.91264	1.3	16.1	102
7.34	35.15	38.02	29.6797	6.34027	32	-5.93421	2	18.8	107
7.34	34.95	37.86	25.2303	10.0297	30	-9.92762	2.6	15	105
7.34	36.37	39.78	32.3881	6.69192	33	-0.919227	0.7	17.8	117
7.34	34.31	37.2	33.8422	2.75782	30	-0.454877	0.6	20.9	108
7.34	36.47	38.87	24.287	12.883	33	-10.9492	1.7	13.3	103
7.34	41.98	45.66	43.7416	0.918365	36	7.06759	1	21.5	100
7.34	29.71	32.59	29.9984	1.89158	26	-4.91264	0.7	14.4	115
7.341	46.32	49.81	29.5541	5.35594	43	-11.3069	14.9	12.5	103
7.342	33.44	36.23	28.6713	6.15866	30	-5.72092	1.4	19.2	109
7.343	37.82	41.41	35.8553	4.55469	32	-2.08522	1	21.8	106
7.343	40.95	44.53	36.924	6.50604	37	-0.599299	1.1	21.3	95
7.344	44.95	48.2	28.0561	8.04386	42	-11.2656	12.1	9.6	104
7.346	38.27	42.03	34.6657	5.96435	34	-0.0936315	1.4	20.5	100
7.346	36.33	39.18	33.8916	4.0884	32	-2.69399	1.2	18.9	106
7.347	46.9	50.62	26.1785	8.14145	43	-12.9888	16.3	8.5	106
7.348	44.12	47.13	32.3768	13.6532	40	-5.82403	1.1	18.7	92
7.349	37.04	40.09	34.1439	4.94615	33	-1.53823	1	20.6	107
7.35	45.15	47.18	33.3303	8.0497	39	-5.70361	5.8	14.2	97
7.35	34.53	37.74	32.8869	2.75311	30	-2.36029	2.1	16.2	105
7.35	35.36	38.73	33.2659	3.56412	31	-2.36029	1.9	16.3	114
7.35	43	45.71	43.9794	0.330598	39	8.41263	1.4	23.6	94
7.35	45.96	49.16	41.0848	5.97522	42	3.30478	2.1	21.5	95
7.35	36.21	38.92	26.4732	10.5468	32	-7.46814	1.9	12.8	118
7.35	36.27	39.29	29.1505	8.1395	32	-5.425	2	19	134
7.35	37.65	40.62	38.4877	0.632317	34	4.32635	1.5	23.3	112
7.35	38.57	41.75	32.8259	7.52406	35	-4.40343	1.4	21.5	106
7.35	36.21	39.19	33.7522	4.83784	32	-0.781501	0.6	22	113
7.351	39.58	43.08	39.0853	2.19468	35	1.18254	1.8	19.5	101
7.352	41.72	44.88	31.7575	6.12254	39	-5.49033	7	16.3	106
7.352	39.4	42.28	22.9786	17.2014	35	-11.8984	2.1	9.1	103
7.352	44.83	47.95	36.3446	10.5054	41	2.7751	1.1	23.4	101
7.353	32.81	35.12	30.2393	3.28066	28	-3.34054	1.6	18.1	115
7.354	32.51	35.46	25.3973	8.9627	29	-8.52749	1.1	18.1	117
7.354	39.9	43.1	31.0316	10.2684	36	-4.44121	1.8	17.5	94
7.356	43.97	47.14	26.6081	19.8319	40	-7.66412	0.7	15.4	99
7.356	36.31	39.39	24.619	13.771	32	-8.22134	1	13.5	104
7.357	38.02	40.68	38.3895	0.690531	35	0.800827	1.6	23.1	105
7.357	36.84	39.83	33.1851	5.74492	34	-3.28545	0.9	21.5	110
7.357	33.16	36.67	25.6932	10.0768	29	-8.20756	0.9	15.3	102
7.357	36.46	38.72	26.4978	11.4222	33	-8.85765	0.8	13.8	103
7.358	40.97	43.99	27.1676	15.2224	37	-8.93675	1.6	16.4	99
7.358	45.58	48.27	38.4541	8.4159	41	0.44312	1.4	19.3	95
7.359	40.8	43.81	32.908	2.10198	37	-2.51495	8.8	23.3	111
7.359	36.86	39.63	24.5506	14.2794	32	-8.64437	0.8	16.4	102
7.36	29.36	32.68	27.0025	4.67748	26	-5.93736	1	13.9	117
7.36	37.88	40.22	25.4829	13.0371	34	-8.53772	1.7	12.4	106
7.36	33.46	36.18	17.1224	16.9576	31	-13.2741	2.1	17.9	105
7.36	39.74	43.44	32.5073	9.53267	36	-2.77978	1.4	21.5	101
7.36	32.06	34.5	21.2683	10.5317	29	-10.5809	2.7	12.8	107
7.36	41.4	44.49	32.8708	10.0192	37	-1.20099	1.6	22.4	104
7.36	32.11	34.9	27.1375	6.86246	28	-6.95893	0.9	16.2	113
7.36	37.97	41.1	29.5387	9.2613	36	-1.20099	2.3	18.2	111
7.36	40.61	43.35	28.4954	10.9546	37	-8.25911	3.9	17.6	101
7.36	34.75	37.36	21.33	8.32996	32	-9.55929	7.7	17.7	115
7.36	40.15	43.4412	35.205	5.63622	36	0.377795	2.6	20.4	110
7.36	36.52	39.25	33.7349	2.41505	33	0.935015	3.1	24	106
7.36	29.03	32.16	32.8146	-1.35464	25	-3.80135	0.7	16.5	109
7.36	39.6	43.05	40.1538	0.496249	35	4.55695	2.4	22.5	107
7.36	31.83	34.5	32.9131	0.486933	29	-0.0865548	1.1	21.1	106
7.36	31.79	34.45	34.3339	-0.683906	28	1.95659	0.8	20.4	108
7.36	44.95	48.52	42.3805	5.63952	42	6.69296	0.5	21.6	111
7.36	34.95	37.98	29.1499	7.5301	32	-4.35857	1.3	15.2	98
7.36	40.4	43.76	34.6227	8.43728	37	0.935015	0.7	23.5	88
7.36	31.87	35.85	26.8249	8.22507	28	-6.40171	0.8	11.4	105
7.36	34.03	37.34	32.3461	2.89389	31	-4.35857	2.1	14.2	110
7.36	34.25	36.98	35.3767	-0.596738	31	2.51381	2.2	22.1	109
7.36	46.36	49.57	30.2368	14.6332	42	-5.38014	4.7	14.4	104
7.36	36.97	40.82	29.5686	7.75141	33	-5.93736	3.5	14.2	111
7.361	34.93	37.83	33.9464	2.28356	31	0.391568	1.6	23.7	112
7.361	34.25	37.1	25.111	10.889	29	-9.17404	1.1	14.2	99
7.361	38.56	41.55	32.3503	7.99969	35	-4.25193	1.2	17.2	102
7.362	36.99	40.2	25.8765	12.1235	33	-8.32444	2.2	14.4	100
7.362	47.19	50.37	40.0241	9.14593	42	0.0338604	1.2	16.6	90
7.362	38.05	41.06	27.779	11.381	33	-5.81695	1.9	16.5	101
7.365	36.28	39.1075	28.5193	8.18814	32	-4.47545	2.4	17.5	111
7.366	36.26	39.4	33.2802	4.89884	32	-1.76845	1.221	23.2	102
7.366	45.06	48.24	30.6388	12.4012	40	-8.64083	5.2	13.4	93
7.367	38.79	41.6	34.2159	6.38409	34	-1.75468	1	20.5	105
7.367	41.1	43.96	28.3928	13.9672	36	-7.41975	1.6	15.1	95
7.367	41.17	45.08	28.2368	14.0432	37	-10.0201	2.8	14.1	93
7.368	38.15	40.92	31.6618	8.05825	36	-3.50543	1.2	18.4	103
7.369	37.96	40.87	30.4881	5.38186	35	-3.77027	5	19.8	106
7.37	47.3	50.42	41.9753	6.54475	43	1.62996	1.9	23.5	97
7.37	41.99	44.69	31.4841	9.00591	38	-6.44973	4.2	16.4	94
7.37	41.22	44.56	32.5843	10.6757	37	-2.17771	1.3	20.1	100
7.37	39.16	41.79	26.7012	10.6888	35	-4.31372	4.4	15.9	116
7.37	36.91	40.06	33.5135	5.74651	32	-3.19928	0.8	14.8	110
7.37	33.31	36.16	33.5798	1.18023	30	0.515521	1.4	20.6	115
7.37	42.78	46.05	42.3514	0.198595	40	4.88041	3.5	20.2	108
7.37	34.23	37.3	28.3639	7.23609	30	-7.00695	1.7	18	105
7.37	30.92	34.35	31.3731	0.576871	27	-2.64206	2.4	18	98
7.37	42.12	44.84	27.9239	15.5161	39	-7.4713	1.4	14.7	88
7.37	32.82	36.11	28.3734	6.23662	29	-4.77807	1.5	10.5	131
7.37	33.24	36.57	34.4028	-0.532794	30	-1.06327	2.7	17.3	120
7.37	41.37	44.93	24.785	13.845	37	-7.4713	6.3	12.4	107
7.37	36.87	39.76	41.6047	-2.64469	33	8.03799	0.8	24	106
7.371	46.6	50.27	31.9918	17.2782	41	-6.90031	1	13.8	94
7.371	39.19	42	25.7099	14.6901	36	-10.1508	1.6	11.8	100
7.371	37.3	39.94	24.3329	14.5071	33	-9.12919	1.1	13.5	101
7.372	37.5	40.09	27.3185	11.8715	33	-7.44375	0.9	16	100
7.373	37.05	40.39	24.0679	15.5221	33	-9.00877	0.8	15.1	100
7.375	37.16	40.48	33.0968	6.38317	33	0.120034	1	21.7	99
7.375	43.95	46.36	35.9224	6.43759	39	-2.66607	4	17.2	98
7.378	39.36	42.13	27.424	13.106	37	-8.6613	1.6	15.4	98
7.38	40.92	44.03	37.2616	5.56843	37	1.48908	1.2	21.9	110
7.38	32.14	35.57	22.3238	12.3462	29	-9.19097	0.9	13	113
7.38	30.43	33.82	27.4701	5.64988	28	-4.26886	0.7	13.8	116
7.38	33.9	36.97	35.9796	-0.909561	30	0.653248	1.9	20.2	114
7.38	35.52	38.59	27.4669	9.92308	32	-6.96209	1.2	16.8	114
7.38	38.57	41.6	34.2236	6.17635	34	-0.368322	1.2	18.8	108
7.38	44.25	47.16	35.1256	11.0344	41	-2.5972	1	20.3	110
7.38	39.84	43.1	32.5973	7.70269	36	-3.71164	2.8	15.3	101
7.38	40.76	44.03	38.901	3.92899	37	4.55379	1.2	21.3	107
7.38	26.75	29.22	26.9942	0.825815	23	-4.82608	1.4	14.5	110
7.38	33.59	36.39	28.5423	6.64769	28	-3.71164	1.2	20.3	102
7.38	36.37	39.03	27.2191	5.91094	33	-4.26886	5.9	15.8	118
7.38	39.71	42.74	33.0908	8.14923	36	-2.5972	1.5	21.5	108
7.38	47.86	51.3	31.459	18.041	44	-2.5972	1.8	18.7	80
7.38	43.31	47.01	32.4998	13.4102	39	-4.82608	1.1	17.9	100
7.38	33.97	37.72	26.9746	10.0454	30	-5.3833	0.7	15.7	105
7.38	32.53	35.7	33.8235	0.976489	28	0.653248	0.9	17.3	109
7.38	41.33	44.54	32.0559	10.2841	37	-3.71164	2.2	20.1	112
7.38	37.25	40.32	39.4983	0.22172	33	4.55379	0.6	23.1	108
7.381	33.64	36.59	23.8739	11.7161	30	-8.80572	1	15.9	116
7.382	40.67	43.21	29.2878	12.5222	36	-8.3276	1.4	12.4	105
7.382	36.05	39.64	27.6135	11.3265	31	-6.93455	0.7	17.3	99
7.383	31.23	34.16	28.5341	4.72594	28	-7.10651	0.9	17.8	110
7.383	46.4	50.11	32.6381	16.2719	41	-7.66373	1.2	14	96
7.384	38.82	41.41	25.6687	14.0413	35	-8.67153	1.7	13.4	97
7.385	37.26	39.72	30.7452	7.5748	33	-2.62121	1.4	17.5	102
7.386	39.53	42.49	36.1165	5.37348	35	-0.935777	1	23.2	108
7.386	41.26	44.63	29.0909	14.5391	35	-8.55112	1	8.1	96
7.387	41.21	44.2782	33.7924	8.08587	36	-1.01487	2.4	23.4	101
7.388	38.08	41.37	34.1631	5.30688	34	-0.815361	1.9	19.3	114
7.388	47.14	50.66	31.108	18.552	41	-8.05922	1	13.4	98
7.389	40.23	43.21	35.895	6.51504	36	-1.17307	0.8	19.1	93
7.389	35.38	38.5489	29.9732	6.47575	31	-3.30908	2.1	16.5	111
7.39	43.31	46.93	28.2231	17.8069	40	-3.75966	0.9	23.4	114
7.39	36.56	39.51	32.473	5.73701	33	-0.694946	1.3	16.8	104
7.39	42.92	46.33	30.9301	9.59988	39	-4.50262	5.8	16.9	101
7.39	38.46	41.61	27.362	13.048	34	-7.6602	1.2	14.1	97
7.39	32.14	35.61	26.0687	3.44128	29	-7.6602	6.1	9.7	107
7.39	38.8	42.1439	37.4099	-0.76599	34	1.34819	5.5	18.4	113
7.39	32.34	35.51	32.4992	1.01083	28	-1.43791	2	15.6	113
7.39	36.18	39.85	26.6552	11.5948	31	-7.6602	1.6	14.3	120
7.39	37.25	40.07	37.3379	1.83215	34	1.90541	0.9	23.7	103
7.39	30.56	33.1	28.4433	2.65673	26	-3.10957	2	16.7	107
7.39	29.9	32.62	31.0684	0.8516	26	-1.43791	0.7	15.6	113
7.39	40.36	44.03	39.3423	2.48774	36	4.22716	2.2	23	107
7.39	40.16	42.65	29.8576	8.09242	34	-4.78123	4.7	19.4	104
7.39	35.14	38.23	34.6863	1.24366	31	1.90541	2.3	19.5	112
7.39	42.43	45.48	34.6301	7.34988	39	-2.55235	3.5	19.1	103
7.39	35.08	38.18	30.8214	6.25861	30	-0.880686	1.1	21.4	120
7.39	36.58	39.7	40.2474	-0.947355	32	5.3416	0.4	22.6	108
7.39	35.51	38.48	31.0998	6.18017	32	-3.10957	1.2	16.2	97
7.39	40.9	44.95	30.0178	13.7322	37	-4.78123	1.2	20.1	92
7.39	32.56	35.57	33.9227	0.847309	29	1.90541	0.8	20.2	115
7.391	38.32	41.82	31.6324	8.98761	35	-0.495434	1.2	21	110
7.391	36.57	39.76	34.6178	3.7422	33	-1.33126	1.4	21	114
7.392	50.52	53.69	32.0598	12.7302	47	-8.37561	8.9	14.7	94
7.394	37.03	39.68	30.9252	7.45481	33	-2.49726	1.3	21.9	105
7.394	46.39	49.3	35.7966	12.5034	42	-3.89031	1	23.2	92
7.394	47.76	51.43	38.4056	11.9244	43	-3.05448	1.1	22.1	89
7.395	38.65	41.71	34.6639	5.84608	36	1.04558	1.2	22.5	108
7.395	44.93	47.73	35.226	11.304	41	-2.85496	1.2	20.9	94
7.395	42.22	45.48	28.8653	15.8147	39	-4.15514	0.8	15.7	101
7.395	41.25	44.25	34.2316	8.11838	37	-0.904693	1.9	23.5	108
7.395	31.36	34.16	27.1477	5.2123	28	-7.6842	1.8	17.8	108
7.396	38.21	41.09	29.1894	10.6006	34	-6.92747	1.3	20.8	109
7.396	41.08	44.15	30.6122	11.3378	36	-6.18451	2.2	16.3	99
7.397	41.36	44.17	27.8333	15.2367	37	-8.49249	1.1	14.1	98
7.397	43.97	47.23	31.7278	14.1022	40	-6.44935	1.4	16.1	94
7.399	35.39	37.85	32.8275	3.92252	32	-1.31395	1.1	22	102
7.399	34.65	38.2	33.211	3.98899	31	-1.31395	1	21.8	112
7.4	41.53	44.17	32.692	9.97801	36	-0.83583	1.5	24	110
7.401	44.5	47.5	41.4867	4.11326	40	5.30736	1.9	26.3	96
7.404	36.3	39.66	35.2658	3.49417	32	-0.0377795	0.9	24.9	117
7.407	42.87	45.93	40.0205	3.68954	37	6.59731	2.22	27.9	98
7.408	41.94	44.94	36.6571	7.38294	39	0.760271	0.9	24.1	105
7.409	40.51	43.16	40.2004	0.95965	36	1.88848	2	25.2	101
7.41	46.46	49.32	52.6794	-5.25943	42	19.8262	1.9	30.7	91
7.41	52.21	55.25	52.3576	0.492416	47	15.1827	2.4	33	86
7.41	44.9	47.97	47.6673	-1.29727	41	12.2108	1.6	25.1	93
7.41	49.69	53.19	47.9905	4.59948	44	12.768	0.6	35.3	105
7.41	43.32	46.58	40.6842	5.0958	39	5.70993	0.8	29.1	118
7.41	49.44	52.83	42.979	8.85099	45	8.12455	1	29.1	122
7.41	46.3	48.86	44.957	3.20299	43	11.6536	0.7	27.6	97
7.41	40.84	43.83	41.6622	0.967767	37	8.12455	1.2	29.4	109
7.41	39.41	42.33	39.3266	2.4034	35	2.83096	0.6	24	101
7.41	43.65	46.93	40.2764	5.55357	39	3.38818	1.1	25.2	93
7.41	42.32	45.09	38.312	5.77804	39	3.38818	1	25.4	105
7.413	39.22	42.05	37.5156	1.63443	36	1.75783	2.9	27.7	108
7.418	39.63	42.34	36.9499	4.09008	36	2.10531	1.3	24.6	94
7.419	40.17	43.01	34.9038	6.50616	36	1.84047	1.6	25.8	100
7.42	38.56	41.78	35.8016	5.07842	34	0.925542	0.9	26	104
7.42	47.33	50.7	50.655	-1.455	43	15.599	1.5	30.6	88
7.42	42.47	45.36	38.0222	3.93776	39	5.29043	3.4	26	100
7.42	46.1	49.22	40.661	4.65895	42	5.94052	3.9	27.1	104
7.42	43.84	46.99	43.4612	2.82882	39	11.327	0.7	26	101
7.42	49.37	52.35	51.4228	0.427228	46	17.3635	0.5	31.2	93
7.42	31.41	34.44	40.4045	-6.76448	27	5.29043	0.8	27.2	111
7.42	46.18	49.5	40.5867	7.8133	42	5.94052	1.1	25.4	105
7.42	42.1	45.05	35.8768	7.77318	38	2.31859	1.4	24.9	100
7.42	39.87	42.77	38.8277	3.34228	36	6.49774	0.6	25.2	99
7.42	43.13	46.71	36.1005	9.20952	40	2.87581	1.4	26.8	108
7.42	39.57	42.54	37.0101	1.8299	35	4.08312	3.7	26.1	106
7.42	38.56	41.59	38.8619	1.82812	35	4.73321	0.9	26.1	105
7.42	38.17	41.85	41.6256	-0.575594	34	9.56245	0.8	27	106
7.423	41.77	44.46	36.978	5.88201	38	3.84583	1.6	25.3	92
7.424	36.46	39.83	32.9633	4.66668	33	-0.691027	2.2	28	108
7.425	46.44	49.04	41.0906	4.84937	42	2.5732	3.1	25.5	97
7.426	48.74	51.8	46.0576	4.14241	44	10.2952	1.6	31	89
7.426	42.68	45.28	42.6452	1.63476	39	8.15917	1	27.1	98
7.427	43.7	47.08	29.7451	16.3349	41	-1.94989	1	24.3	108
7.427	38.36	40.81	34.5337	4.27632	35	0.836211	2	25.7	106
7.428	42.87	45.61	46.169	-3.55901	40	8.37245	3	28.5	109
7.429	39.5	42.23	35.003	6.42704	36	1.0495	0.8	26.3	105
7.429	51.35	54.48	50.4501	2.32988	48	14.1442	1.7	30.4	88
7.43	40.8	43.93	39.2829	3.34713	36	4.87094	1.3	26	98
7.43	36.98	39.6	32.1904	5.50964	33	-0.887001	1.9	25.6	103
7.43	50.56	53.82	56.8542	-4.23421	46	24.0022	1.2	33.8	98
7.43	52.24	55.35	54.6191	-1.16905	49	20.9374	1.9	34.2	89
7.43	37.89	41.2014	41.1086	-2.30717	34	5.52103	2.4	26	105
7.43	39.75	42.68	37.9345	3.84553	35	4.87094	0.9	25.5	102
7.43	42.28	45.14	34.2129	9.32711	38	1.80623	1.6	24.5	103
7.43	44.69	47.98	43.1724	4.20758	39	6.72834	0.6	28.5	97
7.43	45.59	48.53	45.8431	1.58689	42	11.6504	1.1	32.1	103
7.43	41.58	44.35	41.9017	0.848337	39	9.23583	1.6	26.1	111
7.43	42.32	45.33	38.6835	6.14645	39	4.87094	0.5	24.9	111
7.43	42.2	45.37	42.5865	1.38354	38	9.23583	1.4	27.7	99
7.43	38.44	41.34	37.4671	3.37288	35	4.87094	0.5	26.3	99
7.43	38.41	41.26	42.1747	-2.21466	34	7.93565	1.3	24	103
7.43	38.05	40.87	40.3624	-1.19236	35	8.58574	1.7	24.1	106
7.43	39.11	42.26	43.2129	-2.05288	35	9.79305	1.1	25.1	108
7.43	46.46	49.59	40.3378	8.35222	42	5.52103	0.9	24	106
7.43	45.82	49.04	38.1769	10.1631	42	3.01354	0.7	24.7	89
7.43	43.19	46.42	41.9385	3.9815	40	3.66363	0.5	26.2	112
7.43	41.26	44.55	35.9267	7.22334	36	3.01354	1.4	26.4	123
7.43	42.01	45.26	44.1063	0.253661	38	9.79305	0.9	27.6	99
7.43	39.08	41.84	38.0587	3.28126	35	4.87094	0.5	28.6	108
7.43	57.35	61.89	49.7572	10.9328	52	7.93565	1.2	24	100
7.43	44.01	47.27	41.8402	3.92984	40	3.01354	1.5	24.4	112
7.43	38.19	40.83	37.4066	2.62342	35	2.36345	0.8	25.8	106
7.432	39.14	42.56	32.2325	8.9275	35	-0.580846	1.4	26.3	108
7.432	39.32	42.37	35.4862	5.68379	35	2.01951	1.2	24.3	107
7.435	42.37	45.76	42.2035	2.55647	39	6.7972	1	26.7	103
7.436	40.18	43.01	39.4904	2.71963	36	5.23218	0.8	28.7	105
7.437	41.76	44.91	43.5019	0.108084	37	7.38197	1.3	25.7	97
7.438	43.19	46.36	46.1162	-2.0562	39	7.76722	2.3	28	111
7.439	33.7	36.44	33.6106	1.82936	29	-0.577308	1	25.8	104
7.44	48.01	51.15	39.8984	10.6516	45	6.86606	0.6	26	96
7.44	35.15	37.96	35.4647	1.09528	31	1.66534	1.4	24.1	108
7.44	39.97	42.82	40.209	1.81099	36	7.42328	0.8	28.6	97
7.44	53.74	57.06	60.5158	-5.65585	49	27.1117	2.2	35.4	86
7.44	49.4	52.32	53.8317	-3.41174	46	20.1465	1.9	30.4	89
7.44	45.08	48.18	43.5975	3.88254	41	8.81633	0.7	29.6	114
7.44	42.06	45.39	41.7832	2.20681	37	8.16624	1.4	29.1	123
7.44	44.22	47.04	50.6548	-4.71478	40	15.7816	1.1	34.4	95
7.44	47.72	51.66	39.2618	8.89821	44	6.86606	3.5	27.9	101
7.44	47.83	51.57	43.9529	4.51709	44	7.51615	3.1	27.5	102
7.44	39.19	42.22	36.4245	3.49546	35	3.15126	2.3	24.9	109
7.44	40.84	43.84	47.966	-4.82597	36	16.3388	0.7	34	94
7.44	47.78	50.46	47.393	2.26699	44	13.8313	0.8	26.7	95
7.44	44.14	47.33	48.5406	-1.71056	41	13.8313	0.5	27.6	97
7.44	38.7	41.83	36.7073	4.42275	35	1.85108	0.7	26.7	95
7.44	47.07	49.94	40.3704	8.16962	42	5.65875	1.4	25	106
7.44	40.2	42.8	39.7821	2.2179	37	7.51615	0.8	28.1	110
7.44	37.81	40.88	38.6177	1.46227	33	6.30884	0.8	24.4	109
7.44	40.92	44.04	38.6563	4.48369	37	3.70848	0.9	27.2	102
7.44	39.61	42.52	39.3047	2.61529	36	5.65875	0.6	26.8	106
7.44	39.79	43.2	39.109	3.09102	35	3.70848	1	25	100
7.441	42.21	45.65	34.5945	8.55552	38	2.23634	2.5	26.7	94
7.443	47.32	49.75	44.7049	1.84507	43	6.72164	3.2	26.8	100
7.444	43.52	46.36	40.7265	4.07948	40	5.62098	1.554	29.3	96
7.446	37.65	40.65	37.2403	2.30966	34	2.86242	1.1	27.5	107
7.447	36.46	39.13	37.565	0.564952	32	5.0122	1	24.1	106
7.449	38.12	41.09	39.3555	0.834486	34	4.20392	0.9	27.8	105
7.45	39.91	43.11	36.0195	5.99052	34	2.6389	1.1	26.5	116
7.45	39.33	42.38	38.5608	2.6192	36	3.19612	1.2	25.1	109
7.45	54.41	57.57	59.6812	-3.51116	50	25.1134	1.4	37.6	85
7.45	39.87	42.93	40.9043	1.52573	37	7.74675	0.5	28.5	106
7.45	44.89	48.12	39.962	6.85801	41	4.4963	1.3	27	99
7.45	46.25	49.11	46.4684	1.1416	43	12.8546	1.5	27.2	99
7.45	46.11	49.12	47.0637	0.756303	43	12.2045	1.3	28.3	90
7.45	48.74	51.45	47.4551	2.09491	45	11.5544	1.9	26	107
7.45	42.42	45.59	41.4169	3.07307	37	8.39684	1.1	31.1	116
7.45	40.33	43.28	37.6625	4.11748	37	0.595761	1.5	24.1	102
7.45	45.99	49.12	45.7672	2.35277	43	10.3471	1	32.4	96
7.45	39.93	42.97	36.5017	5.66828	36	3.84621	0.8	26.4	106
7.45	37.62	40.48	40.212	-0.132041	34	8.39684	0.4	25.2	100
7.45	40.43	43.21	42.3022	0.307792	35	10.3471	0.6	31	95
7.45	38.8	41.51	43.3142	-2.80422	36	13.5047	1	32.8	95
7.45	42.68	45.71	50.9258	-5.71577	38	16.7551	0.5	33.4	98
7.45	45.84	48.98	46.5479	1.03209	42	14.1548	1.4	29.6	102
7.45	41.44	44.47	40.9954	2.67461	37	7.09666	0.8	25.6	103
7.45	40.3	43.1	41.7553	0.644745	37	7.09666	0.7	28.9	107
7.45	41.67	44.6	45.3228	-1.22276	37	10.3471	0.5	29.5	102
7.45	39.56	42.62	38.448	3.37204	36	3.84621	0.8	25	103
7.45	41.15	44.1	37.97	4.13001	37	5.14639	2	26.3	105
7.45	44.04	46.94	35.6793	10.6607	40	3.19612	0.6	25	100
7.45	40.8	43.49	43.1261	-1.23613	37	10.3471	1.6	26.1	105
7.45	50.9	55	51.88	-1.07995	47	10.3471	4.2	24	100
7.45	41.01	44.11	39.0933	3.11672	37	4.4963	1.9	25.2	100
7.451	42.05	44.67	35.3927	7.57733	37	1.6311	1.7	27.6	95
7.455	47.78	51.17	43.8161	6.35394	44	8.09422	1	27.9	102
7.456	42.47	45.74	39.7946	4.2454	38	3.92885	1.7	27.9	103
7.457	42.5	45.41	36.6194	5.46056	39	3.19966	3.33	24.6	96
7.459	45.23	47.96	42.4673	4.49271	41	8.33505	1	29.5	100
7.46	44.67	48.04	42.7148	4.52519	41	9.83475	0.8	30.8	100
7.46	48.94	51.99	47.0695	3.3205	45	11.5064	1.6	31.1	92
7.46	47.24	50.64	37.1883	13.0517	44	-2.42409	0.4	27.5	93
7.46	39.16	41.75	34.0056	6.34444	36	-0.00947274	1.4	24.1	109
7.46	37.47	40.64	39.2415	0.798508	34	6.5843	0.6	25	106
7.46	43.12	46.03	43.021	2.20903	39	9.83475	0.8	31.8	118
7.46	44.33	47.53	42.5543	2.27573	41	5.93421	2.7	29.5	104
7.46	43.14	46.35	44.5379	0.912118	39	9.18466	0.9	24.4	98
7.46	38.26	41.11	35.8363	4.57371	34	3.24098	0.7	24.6	100
7.46	37.5	40.08	40.9374	-1.45743	34	11.2278	0.6	31.6	99
7.46	35.93	38.87	37.9896	-0.419633	32	3.89107	1.3	25.3	106
7.46	39.89	43	41.0387	1.36127	36	4.54116	0.6	26	104
7.46	42.91	45.58	44.2771	0.502945	39	11.8779	0.8	30.8	99
7.46	39.97	42.48	39.7098	1.77024	37	8.53457	1	26.4	104
7.46	43.14	46.04	38.7881	6.25195	39	5.93421	1	25.6	96
7.46	41.12	44.16	39.9518	2.30816	37	5.28412	1.9	24.6	106
7.462	42.08	45.34	40.5622	2.9778	38	4.47583	1.8	26.5	115
7.462	39.43	42.41	34.9425	6.16753	35	1.31825	1.3	24.7	106
7.463	36.64	39.51	34.2859	4.22414	33	0.217585	1	24.1	107
7.464	38.88	41.85	36.7535	3.79649	35	1.71728	1.3	24.7	104
7.465	46.48	48.92	35.4794	11.5406	43	-0.0334796	1.9	27.2	107
7.466	42.42	45.42	39.5942	4.82577	38	4.71666	1	25.5	93
7.467	37.2	39.55	34.2719	4.27813	33	0.922766	1	25.6	104
7.469	42.34	45.62	42.4379	2.38212	39	5.50094	0.8	30.7	100
7.469	42.93	46.03	42.5031	2.62692	39	5.68668	0.9	26.6	98
7.469	41.51	44.46	41.1729	0.0871456	37	6.33677	3.2	29.3	102
7.47	43.49	46.19	39.6512	5.53884	40	6.72202	1	26.6	106
7.47	42.39	45.06	41.0077	2.75234	37	7.37211	1.3	29	106
7.47	49.34	51.76	53.3651	-4.80509	45	20.1882	3.2	36.3	101
7.47	40.75	43.92	44.8387	-1.51869	36	10.7154	0.6	27.8	104
7.47	40.44	43.8	43.3334	-1.73341	36	8.76516	2.2	25.4	101
7.47	44.35	46.87	44.0524	1.41759	41	8.76516	1.4	27	122
7.47	47.62	50.85	46.3058	3.24422	43	12.1085	1.3	30.6	116
7.47	43.13	46.48	40.2905	3.38948	39	7.37211	2.8	27.4	100
7.47	47.42	50.8	43.1257	4.37426	43	10.0653	3.3	27.9	99
7.47	44.56	47.76	47.3032	-0.0432304	41	10.0653	0.5	30.7	98
7.47	46.83	50.18	46.5782	2.5018	44	11.4584	1.1	27.3	94
7.47	44.56	48.19	46.0151	1.37492	40	10.0653	0.8	26.6	96
7.47	41.45	44.27	39.8122	3.85776	38	6.72202	0.6	28.3	107
7.47	43.82	46.67	46.5957	-0.325739	40	11.4584	0.4	29.4	102
7.47	35.87	38.64	34.165	3.67497	32	1.98565	0.8	25.4	106
7.47	39.09	41.93	40.8559	-0.32588	36	6.72202	1.4	25.6	104
7.47	43.68	47.03	40.4307	5.09929	39	5.97906	1.5	27.6	119
7.47	48.48	51.77	48.6732	1.69675	45	13.4087	1.4	31.3	104
7.47	38.23	40.76	41.047	-1.68705	34	10.0653	1.4	28.1	105
7.47	41.21	45.13	47.3379	-3.50789	37	8.76516	1.3	27.5	99
7.47	43.72	47.84	51.1506	-4.91058	40	10.7154	1.6	30.8	97
7.47	43.06	46.57	41.9387	2.43129	39	3.28583	2.2	24.4	104
7.47	47.63	51.47	44.3348	3.63524	45	12.7586	3.5	26.3	102
7.473	46.28	49.57	39.8702	8.79985	43	4.7202	0.9	27.6	96
7.473	43.22	46.38	34.4431	10.6369	40	-0.666259	1.3	25.8	107
7.474	38.33	41.01	35.9825	4.02755	35	0.833434	1	26	105
7.474	41.17	43.94	40.2119	0.328063	38	6.12702	3.4	30.7	101
7.474	44.84	47.72	37.0824	10.0376	41	1.01917	0.6	25	97
7.476	40.7	43.13	34.5246	7.5054	36	0.582369	1.1	27.6	95
7.476	41.51	44.52	40.8389	2.28106	37	7.17614	1.4	33.1	104
7.476	35.31	38.68	32.588	4.79203	31	-0.346331	1.3	24.8	106
7.476	54.27	57.37	55.5548	-0.484759	51	21.1066	2.3	39.3	107
7.479	42.2	45.81	33.1006	10.5094	38	-1.14084	2.2	26.9	111
7.479	43.22	46.28	39.1851	5.39494	39	3.22405	1.7	25.7	104
7.48	40.25	43.18	43.4681	-1.38807	37	8.90289	1.1	24.2	103
7.48	51.16	53.76	50.3676	2.19237	48	17.1683	1.2	31.1	97
7.48	39.86	42.97	41.3934	0.57663	36	8.90289	1	30.7	104
7.48	42.17	45.28	47.2973	-2.71729	38	12.9892	0.7	28.5	104
7.48	42.6	45.42	42.0657	2.35432	40	10.946	1	31.1	107
7.48	41.9	44.25	42.3084	1.14163	39	10.946	0.8	32.7	105
7.48	48.55	51.81	46.3832	2.02683	44	12.9892	3.4	31.1	97
7.48	43.32	46.59	39.5302	6.05982	40	4.07365	1	24.5	104
7.48	43.02	46.31	47.1429	-1.43294	38	12.9892	0.6	27.7	96
7.48	44.52	47.55	46.2191	0.730885	41	11.5961	0.6	26.6	97
7.48	47.76	51.13	46.8185	3.01152	45	11.5961	1.3	27.5	97
7.48	42.54	45.45	43.8848	0.865154	37	8.90289	0.7	28.6	102
7.48	37.04	39.65	38.0368	-0.0867802	34	7.50984	1.7	24	103
7.48	42.08	45.56	36.0994	8.46058	39	3.33069	1	25.5	87
7.48	40.33	43.73	35.8879	6.54208	36	3.33069	1.3	24.6	121
7.48	55	58.13	49.4445	6.68555	52	12.9892	2	35.5	95
7.48	42.04	45.1	42.1366	1.0634	38	8.90289	1.9	31.4	102
7.48	53.28	57.24	50.9678	4.27224	49	10.2959	2	30.2	97
7.482	41.38	44.09	38.8778	4.11224	35	3.26536	1.1	26.3	102
7.483	43.29	46.27	43.4777	1.7923	40	6.99394	1	30.2	100
7.483	43.88	47.24	41.9092	3.43079	40	7.08681	1.9	27.7	104
7.484	43.43	46.49	39.2497	5.84027	39	6.45049	1.4	31.1	101
7.484	61.6	64.98	50.8572	6.22279	57	15.6446	7.9	37.1	100
7.485	47.41	50.8	39.6334	9.96655	44	5.16408	1.2	26.6	104
7.487	42.26	45.15	35.3116	4.73844	39	2.4984	5.1	27.1	107
7.488	46.61	49.62	47.5049	0.315093	43	12.5421	1.8	32.3	93
7.488	64.75	67.98	56.8831	7.39687	62	20.4361	3.7	42.1	96
7.489	43.41	46.57	42.4872	1.28277	40	6.61222	2.8	30.8	99
7.49	46.11	48.93	39.4868	8.54317	43	7.5547	0.9	24.7	94
7.49	40.53	43.22	38.617	3.70301	37	7.5547	0.9	29	100
7.49	47.76	50.76	43.1839	4.87608	44	7.36896	2.7	25.4	103
7.49	52.07	54.98	57.9473	-4.86726	49	24.5499	1.9	37	87
7.49	36.52	39.25	30.4136	8.23641	33	-0.896474	0.6	24	106
7.49	52.54	55.38	54.0454	0.134607	48	18.2347	1.2	33	97
7.49	43.99	47.13	43.3637	2.66628	39	6.16165	1.1	25.4	96
7.49	45.82	48.74	44.759	1.98105	42	9.69071	2	31.6	96
7.49	44.31	47.45	45.8028	0.247237	41	11.8267	1.4	30.6	103
7.49	46.74	49.86	47.6287	1.3313	44	12.5697	0.9	33.4	106
7.49	47.05	49.78	37.5201	10.2599	43	5.51156	2	25.7	110
7.49	45.32	48.54	47.7094	0.0305718	41	12.5697	0.8	28.5	93
7.49	40.96	44.08	28.6318	15.2482	37	-6.56154	0.2	29.2	94
7.49	39.91	43.01	41.6566	0.853445	35	7.5547	0.5	27.2	103
7.49	44.12	47.47	46.6519	0.318105	40	13.2198	0.5	27.6	101
7.49	42.69	45.6	37.5191	6.08087	39	4.02564	2	27.1	103
7.49	42.32	45.62	34.2784	10.4416	40	1.23954	0.9	24.1	106
7.49	34.66	37.5	33.855	2.54499	32	4.02564	1.1	27.5	111
7.49	41.23	44.67	41.0947	1.97534	37	7.5547	1.6	24.4	101
7.49	41.3	44.35	44.4166	-1.16664	37	11.1766	1.1	24.6	107
7.49	34.63	37.51	40.4854	-4.07543	31	6.16165	1.1	24.1	103
7.49	42.09	45.08	43.686	-0.605974	38	11.1766	2	33.1	102
7.491	39.71	42.75	36.4381	5.11186	35	2.55349	1.2	25.8	97
7.491	37.66	40.94	43.3601	-3.72013	35	9.24013	1.3	28.7	98
7.492	46.48	49.8	44.1111	2.78892	43	8.13946	2.9	29.2	108
7.496	42.94	45.94	48.9937	-4.75369	39	13.7668	1.7	34.8	102
7.496	52.84	56.29	53.1714	0.118628	50	18.9675	3	37.5	105
7.499	45.78	49.11	39.8028	6.60721	42	4.4282	2.7	26.3	104
7.5	37.19	39.86	37.0547	2.00531	33	5.55641	0.8	25.2	105
7.5	47.83	50.74	52.284	-2.14404	45	19.3012	0.6	38	103
7.5	38.76	41.89	38.1955	2.69449	35	4.81345	1	25.9	96
7.5	47.25	50.02	47.1458	0.674168	44	12.8003	2.2	25	110
7.5	41.17	44.02	40.3119	1.90809	37	7.69242	1.8	24.5	104
7.5	45.32	48.23	48.6057	-1.1757	42	14.9363	0.8	36	108
7.5	40.51	43.45	38.7739	2.77614	36	5.55641	1.9	24.5	116
7.5	40.24	43.16	41.8463	0.513703	37	6.2065	0.8	24.1	105
7.5	39.09	42.08	38.9465	0.33354	35	8.43538	2.8	30	101
7.5	44.28	47.44	39.2335	7.50645	40	4.81345	0.7	24.2	101
7.5	44.59	47.69	45.1591	0.330851	41	10.5714	2.2	25.2	93
7.5	47.66	51.26	45.6814	4.47859	43	9.82843	1.1	27.7	95
7.5	51.93	54.53	43.7509	9.37912	50	7.69242	1.4	27.4	103
7.5	40.69	44.1	40.6543	2.04572	38	6.94946	1.4	24.2	100
7.5	42.39	45.36	44.6018	-0.141838	39	9.17834	0.9	28.9	99
7.5	46.51	49.35	48.2171	-1.16709	42	15.6792	2.3	31.5	95
7.5	39.36	42.59	36.1295	5.56049	36	3.32753	0.9	25.2	110
7.5	41.77	44.7	37.92	6.38003	38	5.55641	0.4	26.2	87
7.5	41.14	43.93	38.1919	3.93813	37	6.2065	1.8	28.3	98
7.502	48.63	51.18	44.1161	5.96393	44	9.20589	1.1	32.2	98
7.502	56.24	59.3	54.2712	1.72882	53	19.7002	3.3	37.8	105
7.503	48.29	51.45	43.344	4.10598	45	7.73374	4	30.8	100
7.505	40.97	43.87	34.6652	7.5048	38	2.00335	1.7	27.6	102
7.505	42.35	45.29	44.5948	-0.904787	38	10.5474	1.6	33.4	101
7.507	48.61	51.81	45.1177	5.4923	44	9.36762	1.2	31.5	89
7.507	40.68	43.52	36.2129	5.70711	37	4.07403	1.6	27.1	96
7.507	42.01	44.94	36.0168	4.92315	39	2.49524	4	25.8	104
7.508	38.62	41.49	31.9038	8.18621	36	-0.834307	1.4	26.1	116
7.509	44.67	47.89	31.8015	12.7885	41	-0.913404	3.3	24.3	107
7.51	51.04	54.3	51.4942	0.105804	48	16.2813	2.7	36.1	105
7.51	44.66	47.4505	50.2558	-5.70534	42	16.6528	2.9	31.6	99
7.51	42.35	45.45	38.7471	4.30286	37	4.02248	2.4	24	97
7.51	47.25	50.05	47.6317	0.0182937	42	13.681	2.4	27.1	110
7.51	55.45	58.54	57.7766	0.0633843	53	23.3394	0.7	36.1	102
7.51	49.64	52.76	44.2392	7.12081	45	11.4521	1.4	29.2	110
7.51	53.31	56.23	48.7522	6.77783	50	15.1669	0.7	35.4	106
7.51	50.12	53.03	48.9579	0.872054	46	15.1669	3.2	28.1	94
7.51	41.99	44.63	49.8438	-6.81384	39	18.1387	1.6	33.9	94
7.51	38.73	41.79	43.577	-3.38705	36	9.96616	1.6	28.3	101
7.51	41.77	44.69	40.671	3.61902	38	6.99432	0.4	29.1	101
7.51	45.65	48.9	38.5297	7.37029	42	4.02248	3	24.6	105
7.51	48.74	52.02	46.7148	3.00521	45	6.99432	2.3	25	105
7.512	42.11	45.11	41.2078	3.10223	38	5.16446	0.8	24.9	96
7.515	41.31	43.89	43.5718	-1.38182	38	9.10632	1.7	30.7	99
7.516	47.46	50.24	42.5273	3.61271	44	7.07695	4.1	28.1	104
7.518	36.73	39.81	34.0947	3.61531	34	0.789339	2.1	26.7	104
7.52	37.04	39.56	39.3919	-0.631906	33	7.78213	0.8	26.8	106
7.52	41.83	44.58	39.2343	3.5457	39	5.36751	1.8	29.8	107
7.52	45.06	48.243	44.7771	0.0658425	42	11.5898	3.4	26.8	102
7.52	42	45.11	40.2372	2.77279	38	3.97446	2.1	26	102
7.52	46.13	49.05	46.4002	2.14983	42	10.8468	0.5	27.1	92
7.52	40.47	43.25	40.7771	1.07288	37	6.29621	1.4	26.4	105
7.52	45.02	47.85	46.304	1.146	41	11.5898	0.4	30.6	108
7.52	44.73	47.56	50.1616	-4.20159	42	16.1404	1.6	30.1	94
7.52	50.73	54.08	48.6516	3.82836	46	12.3328	1.6	33.3	87
7.52	48.98	52.12	47.8107	3.50927	46	12.3328	0.8	30.7	95
7.52	52.34	56	54.7681	0.0318843	48	19.2051	1.2	31.2	86
7.52	45.31	48.66	44.5299	3.5301	42	10.1039	0.6	28.2	97
7.52	45.01	48.19	47.8266	-2.23663	42	13.0757	2.6	27.5	93
7.52	47.62	51	45.0606	4.43936	44	11.5898	1.5	32.2	109
7.52	38.82	41.57	36.5612	3.50884	35	5.55325	1.5	26.2	103
7.52	44.55	47.97	49.4184	-1.94842	41	12.3328	0.5	27.2	96
7.521	42.93	46.29	37.7031	5.88687	39	2.96667	2.7	26.7	105
7.522	39.32	41.67	37.3405	3.02949	35	1.866	1.3	24.4	109
7.522	42.08	44.58	43.795	-1.01502	38	8.64551	1.8	31.5	95
7.523	50.1	53.25	47.1578	2.69217	47	10.981	3.4	33.1	101
7.528	40.61	43.5	36.7425	5.05751	37	5.10622	1.7	28.7	99
7.53	51.32	54.68	58.485	-4.50497	48	24.9151	0.7	36.2	88
7.53	42.39	45.96	40.0738	5.08625	37	7.82699	0.8	27	101
7.53	57.98	60.61	55.4851	3.62493	53	21.8504	1.5	38.5	96
7.53	54.75	57.94	54.9811	2.15889	52	22.5933	0.8	36.1	100
7.53	44.86	48.07	45.2011	1.96886	42	12.4705	0.9	25.3	111
7.53	45.61	48.83	47.9736	0.456438	42	13.3063	0.4	28.6	95
7.53	39.39	42.25	37.574	3.97603	36	4.76228	0.7	25.1	106
7.53	42.84	46.13	42.1261	2.50386	39	3.92645	1.5	27.1	104
7.54	47.64	51.2	45.1536	4.44639	44	11.8653	1.6	28.6	100
7.54	42.19	45.13	41.8398	2.09021	38	7.87185	1.2	27.1	100
7.54	42.06	44.85	45.4311	-2.18113	39	12.6082	1.6	24.9	100
7.54	45.02	48.2	37.467	10.133	42	4.71427	0.6	27.2	109
7.54	49.15	52.54	52.2652	-2.72517	46	18.1804	3	34.1	96
7.54	40.25	43.44	43.1028	-0.462772	36	9.45064	0.8	24.4	96
7.54	50.4	54.06	49.0115	4.04851	46	15.0228	1	31.4	94
7.54	44.31	47.94	42.0893	4.95066	40	5.45723	0.9	24.4	100
7.54	46.98	50.46	47.8914	1.36859	43	12.6082	1.2	29.2	96
7.542	44.84	47.71	37.4961	8.91392	41	4.37033	1.3	29.1	99
7.544	44.9	48.6	39.2651	5.73485	40	2.91196	3.6	25.5	111
7.547	45.31	48.53	40.7175	4.9125	42	4.06772	2.9	26.6	106
7.55	43.03	46.36	42.0216	3.73841	39	6.988	0.6	26.7	97
7.55	40.11	43.23	43.8582	-2.42817	36	9.49549	1.8	27	104
7.55	45.03	47.74	44.3809	2.1591	43	12.7459	1.2	33.1	104
7.55	47.84	50.98	45.4942	1.78579	45	12.7459	3.7	25.1	95
7.55	45.69	48.75	47.385	0.365042	41	15.1606	1	28.5	98
7.55	40.7	43.61	47.3527	-4.94275	37	15.9964	1.2	35.3	103
7.55	37.62	40.23	38.41	0.719987	33	9.49549	1.1	27.1	111
7.55	47.55	50.46	53.9399	-4.47991	44	19.2468	1	31.3	100
7.553	51.44	54.56	43.8365	6.32353	48	8.23663	4.4	28	99
7.56	45.66	48.7	43.8623	2.23767	43	9.44748	2.6	25.9	102
7.56	45.69	48.62	45.8007	-0.480669	43	11.1191	3.3	27.6	101
7.56	41.61	45.1	41.6877	2.3123	39	8.61165	1.1	29.2	107
7.56	43.05	46.2	37.8652	5.93477	40	6.19703	2.4	27.6	103
7.56	52.16	55.53	49.6789	2.85113	49	16.1341	3	28.4	92
7.56	44.53	47.87	44.5115	2.95854	40	8.61165	0.4	29	92
7.56	42.8	45.78	42.3864	2.39363	40	11.1191	1	30.2	99
7.567	47.1	50.08	43.2131	5.56694	44	9.26528	1.3	29	96
7.567	46.42	49.6	41.8314	4.76861	43	5.55048	3	32.7	103
7.57	46.67	49.79	41.9474	6.74261	43	6.89198	1.1	27.2	103
7.57	44.09	47.29	41.09	5.1	40	8.65651	1.1	29	96
7.57	45.57	48.5	41.8765	5.52347	43	9.49234	1.1	26.9	100
7.57	38.46	41.09	33.7163	5.77366	35	3.54866	1.6	24.6	110
7.57	40.36	43.6	41.5417	0.858324	36	7.72781	1.2	25.5	100
7.58	54.23	57.37	58.0661	-1.49606	52	25.1394	0.8	38.5	87
7.59	36.89	39.56	33.3874	4.57262	34	3.08115	1.6	24.8	102
7.59	39.43	42.37	38.0903	2.97966	36	7.53891	1.3	28.8	103
7.59	40.05	42.62	38.1514	3.06865	37	7.53891	1.4	28.2	94
7.593	44.03	47.2	41.6068	3.7932	41	6.93014	1.8	26.6	99
7.6	46.38	49.32	35.8799	8.44006	43	5.63349	5	25.3	102
7.6	42.3	44.95	41.1721	2.97793	40	8.32672	0.8	31.5	107
7.6	46.24	48.91	44.4528	3.75721	43	8.32672	0.7	28.7	110
7.6	53.8	57.3	53.8298	2.27021	49	22.0715	1.2	33.5	101
7.61	45.25	48.31	43.9687	0.841301	43	12.9222	3.5	29	97
7.62	53.12	56.43	55.2301	-0.700079	49	22.3469	1.9	33.5	88
7.62	46.17	49.14	38.63	5.70998	42	8.97366	4.8	29	99
7.63	43.33	45.99	39.0197	2.77034	40	7.90407	4.2	28.2	100
7.64	40.57	43.93	42.0386	0.491425	38	10.6422	1.4	28.5	106
7.65	47.51	50.31	43.6514	5.3586	43	10.4084	1.3	27	96
7.65	42.05	44.66	42.1123	1.04768	39	10.4084	1.5	25.7	104
